# Supplementary material for: Organ Specific Proteomic Dissection of Selaginella bryopteris Undergoing Dehydration and Rehydration
Source: Front Plant Sci. 2016 Apr 8;7:425. doi: 10.3389/fpls.2016.00425 (PMC4824794; doi:10.3389/fpls.2016.00425)
Supplement: Supplementary Information 1 — Replicate gel images of root and fronds during dehydration and rehydrations (RI and RII). [file DataSheet1.XLSX]

## Sheet: Root_Spot Volume_SD_P value
		Supporting Information 1: Dataset S1. Detailed information of dehydration-responsive proteins in fronds of Selaginella bryopteris identified using 2-DE and mass spectrometry.
	Spot No	Protein Name	Accession No			% Vol
S.No.				Theort PI/MW	Observed PI/MW	CON		Des		RI		RII		P value
		Signalling (5)				AV	SD	AV	SD	AV	SD	AV	SD
	13	similar to S. cerevisiae PTR2 gene, GenBank Accession Number L11994 [Arabidopsis thaliana]	gi|575427			0.07381	0.0169857	0.166806	0.0200354	0.021555	0.000770746	0.107001	0.0136306	0
	57	short-chain dehydrogenase, putative [Ricinus communis]	XP_002531343.1	5.2/68	6.0/69	0.312242	0.0105397	0.847453	0.0542487	0.611223	0.0489232	0.2479	0.0482373	0
	84	putative protein phosphatase 2C 10 [Arabidopsis thaliana] gi|15218759|	NP_174731.1	9.9 / 23	6.1/38	0.0429212	0.00316022	0.15506	0.0102125	0.126884	0.0326118	0.0281532	0.00842527	0
	90	14-3-3d protein [Gossypium hirsutum]	gi|164652940	4.7/29	4.7/28	0.0316667	0.00763763	0.0676031	0.0183883	0.0475628	0.00225779	0.0292967	0.00245846	0.006
	106	PREDICTED: probable LRR receptor-like serine/threonine-protein kinase At1g29720-like [Vitis vinifera]	gi|359483557	6.4 / 111	6.0/21	0.39004	0.0658729	1.7169	0.170524	0.11826	0.824733	0.354242	0.0718581	0
		Membrane Transport(2)
	77	ATP-binding cassette transporter, subfamily C, member 1, cluster I, SmABCC1 [Selaginella moellendorffii]	XP_002964599.1	8.3 / 177	5.6/33	0.188406	0.0118446	0.417806	0.0354357	0.358721	0.0366996	0.1198	0.0218817	0
	124	DMI1 protein [Physcomitrella patens]	ABC70463.1	5.4 / 75	6.9/18	0.810167	0.117342	2.21333	0.121726	1.48747	0.104907	0.736518	0.18009	0
		Stress and Defence (7)
	34	ALDH11A3 [Arabidopsis lyrata subsp. lyrata] gi|297825375|	XP_002880570.1	7.0 / 53	6.5/51	0.192403	0.0139608	0.280756	0.0348276	0.121433	0.0220953	0.09747	0.00455639	0
	35	tau class glutathione S-transferase [Pinus tabuliformis]	AAT69969.1	6.2 / 25	6.6/50	0.131472	0.0221559	0.352008	0.0078142	0.248753	0.0183932	0.104343	0.00767082	0
	81	lactoylglutathione lyase, putative [Ricinus communis]	XP_002514254.1	5.3/32	5.6/36	0.141192	0.0248053	0.224071	0.0668719	0.316336	0.0469109	0.121251	0.00650889	0.002
	107	glutathione S-transferase-like protein [Solanum lycopersicum] >gb|AAL92873.1|	NP_001234157.1	6.2 / 25	6.2/20	1.4608	0.0825487	2.94497	0.308877	2.199	0.212021	2.26415	0.277572	0
	113	Thioredoxin-like protein [Arabidopsis thaliana]>	gb|AEE30092.1|	7.8 / 19	6.8/20	0.133848	0.00741119	0.34646	0.040493	0.226333	0.0242637	0.101442	0.0286833	0
	114	serine carboxypeptidase family protein [Hyphomonas neptunium ATCC 15444]	gb|ABI76221.1|	9.4/ 52	6.9/22	0.284444	0.0155246	0.753991	0.0229419	0.511679	0.108641	0.295076	0.0408734	0
	136	leucine-rich repeat family protein [Arabidopsis lyrata subsp. lyrata]	XP_002873330.1	8.6/ 28	6.5/8	0.987447	0.0444478	2.5616	0.224177	0.535433	0.0234828	0.698259	0.0567139	0
		Cell wall (2)
	45	PREDICTED: phospholipase A1-IIgamma-like [Solanum lycopersicum]	XP_004232966.1	5.1/44	5.8/48	0.109971	0.017978	0.200002	0.0226093	0.149291	0.0138502	0.126785	0.00811483	0
	60	glucan endo-1,3-alpha-glucosidase Agn1 [Schizosaccharomyces japonicus yFS275]	XP_002174591.1	4.8/51	5.8/45	0.115311	0.0282698	0.145515	0.0126624	0.11469	0.00806128	0.0477667	0.00557524	0.003
		Protein Metabolism (5)
	3	Peptide chain release factor 1 [Arabidopsis thaliana]	NP_182225.3	5.9 / 43	5.1/68	0.0665484	0.0118162	0.153936	0.0422956	0.0992509	0.0153382	0.0880896	0.0110949	0.011
	11	Hsc70 [Solanum lycopersicum]	gi|762844	5.2/71	5.4/62	0.103467	0.00609945	0.20703	0.0299693	0.139507	0.013652	0.126445	0.00876185	0
	12	heat shock protein, putative [Ricinus communis]	XP_002518324.1	5.4 / 67	5.6/60	0.0318902	0.00159277	0.0535759	0.00500963	0.0666768	0.00152201	0.0448861	0.00878172	0
	96	aminoacyl-t-RNA synthetase [Arabidopsis thaliana]	gi|4678317|CAB41128.1	5.7 / 119	6.5/22	0.741218	0.0353798	1.54217	0.1119	1.02218	0.0243127	0.727533	0.051763	0
	129	ankyrin repeat-containing protein [Arabidopsis thaliana]	gi|15232175	9.6/73	5.6/11	1.35421	0.190036	0.886387	0.0328482	1.50104	0.087458	0.319405	0.0292644	0
		Cell Division Diffrentiation and Fate (2)
	20	LAS1-like family protein [Arabidopsis thaliana]	NP_196783.2	6.2/74	5.9/58	0.0281203	0.0036443	0.0406483	0.000856032	0.0133633	0.00079877	0.0319275	0.00168098	0
	132	UBX domain-containing protein [Arabidopsis thaliana]	NP_567675.1	4.8 / 39	6.8/10	1.05259	0.0737072	2.1019	0.186291	1.74815	0.277256	1.17603	0.0492717	0
		Nucleotide Metabolism(7)
	4	nucleoside-triphosphatase/ nucleotide binding protein [Arabidopsis lyrata subsp. lyrata]	XP_002874350.1	7.2 / 30	6.2/66	0.103467	0.00609945	0.20703	0.0299693	0.139507	0.013652	0.126445	0.00876185	0
	36	putative DNA repair protein RAD23-1 [Arabidopsis thaliana]	NP_850982.1	4.5/ 39	4.6/47	0.0480147	0.00340905	0.0757586	0.00599832	0.0295747	0.00771404	0.0497342	0.0170723	0
	46	RNA binding protein, putative [Ricinus communis]	XP_002519274.1	5.4/43	6.2/44	0.219899	0.0262852	0.409567	0.0267126	0.00975	0.00130288	0.212	0.0111355	0
	86	pentatricopeptide repeat-containing protein [Arabidopsis thaliana]	NP_178983.1	5.2/56	5.9/30	0.192563	0.012764	0.38218	0.0156337	0.104067	0.0074715	0.163017	0.016569	0
	94	pyrimidine-specific ribonucleoside hydrolase rihA [Zea mays]	ACG36517.1	5.5/ 35	5.8/25	0.188753	0.01225	0.35099	0.0459082	0.173283	0.0251006	0.291433	0.04389	0.001
	98	pentatricopeptide repeat-containing protein [Arabidopsis thaliana]	NP_189568.1	5.3/46	6.7/23	0.322233	0.0138247	0.6125	0.0500938	0.2122	0.0401606	0.272533	0.0179567	0
	130	nucleotidyltransferase family protein, putative, expressed [Oryza sativa Japonica Group]	gi|77548394|ABA91191.1	5.6/86	5.6/10	1.28808	0.173499	2.93403	0.0677828	1.87887	0.0805699	1.47872	0.371656	0
		Carbohydrate and Energy Metabolism(8)
	29	enolase [Gossypium hirsutum]	gi|158144895	5.5/47	5.8/50	0.0734567	0.00565654	0.193803	0.00572547	0.140573	0.0279966	0.0932815	0.0153257	0
	32	Enolase; AltName: Full=2-phospho-D-glycerate hydro-lyase; AltName: Full=2-phosphoglycerate dehydratase;	gi|90110845	5.4/ 48	6.2/50	0.207547	0.0315535	0.397067	0.0418115	0.2195	0.0168911	0.192929	0.0128884	0
	52	ATPase subunit [Beta vulgaris subsp. vulgaris]	gi|11263	5.7/55	6.4/48	0.0253333	0.00450925	0.142967	0.0387467	0.0818561	0.0159693	0.00683333	0.005058	0
	74	Glucose and ribitol dehydrogenase [Medicago truncatula]	XP_003591094.1	6.4/30	6.6/36	0.116838	0.0332984	0.388586	0.0409865	0.262533	0.0258558	0.145363	0.00755914	0
	85	ketose-bisphosphate aldolase class-II-like protein [Arabidopsis thaliana]	NP_173263.2	5.8 / 184	5.8/30	0.187627	0.0282427	0.3984	0.0106532	0.28403	0.0276589	0.134118	0.00487117	0
	93	ATPase alpha subunit [Selaginella uliginosa]	ABI54717.1	9.0/23	5.6/26	0.0415402	0.000481115	0.101691	0.0405378	0.001	0	0.0390667	0.00195021	0.002
	108	ATP binding protein, putative [Ricinus communis]	XP_002533375.1	7.7/15	6.5/23	0.0217612	0.00453757	0.552232	0.164932	0.128307	0.0313077	0.0217612	0.00453757	0
	109	Quinonprotein alcohol dehydrogenase-like [Medicago truncatula]	gi|124360970|ABN08942.1	6.0/ 58	6.5/20	1.11693	0.116419	2.98823	0.107383	1.91838	0.136978	1.21403	0.270101	0
		Cytoskeleton(2)
	39	RecName: Full=Actin	gi|5902734	5.3/ 41	5.3/45	0.0897587	0.00637976	0.21213	0.0247316	0.13513	0.0083533	0.064672	0.0092503	0
	79	PREDICTED: WASH complex subunit strumpellin homolog [Amborella trichopoda]	XP_006844422.1	5.8 / 170	6.1/32	0.144744	0.0107724	0.245767	0.0140983	0.07543	0.0108937	0.140486	0.0276485	0
		Epigenetic Control(6)
	49	maturase K [Cabomba caroliniana]	gi|4106871	8.5/ 22	6.4/43	0.782064	0.0759694	1.6096	0.146878	1.15151	0.283792	0.917632	0.237573	0.005
	97	related to JHD1-JmjC domain family histone demethylase specific for H3-K36 [Piriformospora indica DSM 11827]	CCA71072.1	5.9/81	6.6/26	0.268687	0.059631	0.486667	0.00763763	0.335	0.0132288	0.380333	0.0306649	0
	104	related to JHD1-JmjC domain family histone demethylase specific for H3-K36 [Piriformospora indica DSM 11827]	CCA71072.1	6.2/25	5.5/21	0.320533	0.0217038	0.680235	0.017662	0.433449	0.06471	0.551767	0.044038	0
	116	maturase K [Cabomba caroliniana]	gi|4106871	8.5/2	5.3/17	0.286667	0.0321455	0.800936	0.0165099	0.40665	0.0269593	0.28	0.0608276	0
	123	SET domain protein 35 [Arabidopsis thaliana] >	gb|AEE30728.1|	7.8 / 79	6.8/6	0.3614	0.033551	1.08352	0.1894	0.680661	0.0683872	0.412278	0.0196135	0
		Storage Protein(10)
	1	nutrient reservoir, putative [Ricinus communis]	XP_002533073.1	8.2/ 46	5.2/80	0.0501678	0.0128964	0.1301	0.0221278	0.0898711	0.0328575	0.0634646	0.0356568	0.016
	54	cupin family protein [Arabidopsis lyrata subsp. lyrata]	XP_002881004.1	8.2 /46	6.6/46	0.138324	0.0101941	0.211803	0.0704981	0.139916	0.0215196	0.07655	0.0194735	0.27
	63	RmlC-like cupin [Arabidopsis thaliana]	NP_180436.1	8.2 /46	5.8/46	0.311107	0.0200526	0.58579	0.0207819	0.436607	0.0360386	0.2841	0.0342199	0
	95	cupin family protein [Arabidopsis lyrata subsp. lyrata]	XP_002881004.1	8.2 / 46	6.1/23	0.210908	0.00232709	0.47827	0.0466897	0.239976	0.0202719	0.253272	0.0459676	0.001
	105	Glutelin type-A [Medicago truncatula] >	gb|AET04449.1|	8.2/46	5.9/19	0.8044	0.0401912	2.2191	0.221013	1.04033	0.0525389	1.10827	0.144716	0
	112	RmlC-like cupin [Arabidopsis thaliana] >	gb|AAD24367.1|	8.2 / 46	6.7/21	0.461782	0.038401	0.736846	0.0351458	0.146803	0.0227586	0.19	0.0264575	0
	118	Glutelin type-A [Medicago truncatula]	XP_003605501.1	9.0 / 26	5.6/17	0.8733	0.121483	1.26277	0.244895	0.0494167	0.0563568	0.865754	0.189522	0
	120	hypothetical protein SELMODRAFT_159799 [Selaginella moellendorffii]	gi|302814437	8.0/47	6.1/17	0.755	0.0217945	2.13333	0.321455	1.19492	0.363901	0.849733	0.0985625	0.001
	121	cupin family protein [Arabidopsis lyrata subsp. lyrata]	XP_002881004.1	8.2/47	6.2/17	0.987245	0.0940815	1.3291	0.401823	0.311039	0.189196	0.939176	0.218202	0.006
		Miscellaneous Proteins(4)
	55	aerobactin synthetase [Grimontia hollisae]	BAE16004.1	6.0/ 66	6.6/47	0.210867	0.029248	0.4265	0.0236174	0.0916867	0.00610136	0.152477	0.00597508	0
	76	envelope protein gp90 [Equine infectious anemia virus]	AAW51074.1	9.1 / 34	5.5/34	0.271845	0.0315682	0.522267	0.0321581	0.190335	0.00622302	0.246288	0.0222955	0
	117	hypothetical protein SELMODRAFT_428082 [Selaginella moellendorffii] >	gb|EFJ09418.1|	5.9/18	5.5/17	1.04103	0.0682154	2.072	0.221475	1.12855	0.203842	1.26021	0.130044	0
	47	predicted protein [Physcomitrella patens subsp. patens]	XP_001780580.1	42/8.7	6.3/46	0.04	0.01	0.130011	0.0146896	0.00230333	0.00233582	0.0578333	0.016683	0
	119	hemolysin A [Zea mays]	NP_001152354.1	9.0 / 26	5.8/15	1.2305	0.290055	2.60457	0.355676	0.95127	0.0680589	1.35319	0.0883524	0

## Sheet: Frond_Spot Volume_SD_P Value
	Supporting Information 1: Dataset S2. Detailed information of dehydration-responsive proteins in fronds of Selaginella bryopteris identified using 2-DE and mass spectrometry.
S. No.	Spot No	Protein Name	Accession No	Theort PI/MW	Observed PI/MW	% Vol								P value
						CON		Des		RI		RII
		Signalling (2)				AV	SD	AV	SD	AV	SD	AV	SD
	77	14-3-3d protein [Gossypium hirsutum]	gi|164652940	4.7/29	4.7/28	0.0313954	0.0106229	0.0802156	0.0140872	0.119533	0.0283911	0.0586499	0.012981	0.001
	119	nucleoside diphosphate kinase, NDPK=Nm23 protein homolog {N-terminal} {EC 2.7.4.6} [Avena sativa=oats, Garry, Peptide Partial, 24 aa]	gi|619331	4.8/3	6.1/10	0.19964	0.0536864	0.452003	0.155507	0.13059	0.0284373	0.0636037	0.0214948	0.002
		Stress and Defence (18)
	17	DAO-domain-containing protein [Coccomyxa subellipsoidea C-169]	XP_005648112.1	6.0/57	5.6/60	0.225415	0.0345347	0.373582	0.0337725	0.429833	0.0221199	0.4738	0.0731656	0.002
	43	Late embryogenesis abundant protein Lea14-A, putative [Ricinus communis] >	gb|EEF29030.1|	4.7 / 39	4.7/44	0.0466637	0.00141835	0.0540325	0.00259675	0.0694768	0.00308838	0.106203	0.0197309	0.001
	45	putative peroxidase [Cinnamomum micranthum f. kanehirae]	gi|122726082	6.2/35	5.2/45	0.106257	0.0330932	0.0952419	0.00987603	0.113923	0.0187689	0.183249	0.0145123	0.003
	48	monodehydroascorbate reductase [Vitis vinifera]	gi|146432261	5.9/47	5.6/46	0.0814967	0.00712152	0.177667	0.0108969	0.188121	0.0132536	0.252659	0.0285931	0
	49	plastidic glutamine synthetase precursor [Brassica napus]	gi|1934754	5.8/39	5.7/46	0.199372	0.0114181	0.277352	0.0267509	0.18873	0.0226597	0.475925	0.0574558	0
	57	GDP-mannose 3,5-epimerase [Arabidopsis thaliana]	gi|15241945	5.8/43	6.5/44	0.123683	0.0211471	0.240385	0.0224731	0.19662	0.0411161	0.223703	0.0281969	0.006
	64	dormancy related protein, putative [Arabidopsis thaliana]	gi|12322163	5.9/31	6.4/38	0.270291	0.0603049	0.375627	0.0250236	0.433044	0.020691	0.590333	0.0210317	0
	71	dessication-related protein, putative [Arabidopsis thaliana]	AAM65140.1	6.1/93	5.0/37	0.1029	0.00816337	0.206051	0.010072	0.183364	0.016128	0.189033	0.0412523	0.003
	72	PREDICTED: desiccation-related protein PCC13-62-like [Glycine max]	XP_003546306.1	4.9/35	5.1/37	0.0655414	0.00360764	0.131907	0.0207099	0.203053	0.0249947	0.120661	0.0204032	0
	74	lactoylglutathione lyase, putative [Ricinus communis]	gi|255546389	6.4/40	5.5/37	0.15429	0.0256015	0.203432	0.00674396	0.285579	0.0125122	0.32364	0.0110515	0
	87	ferritin, chloroplast precursor [Physcomitrella patens subsp. patens]	XP_001761934.1	5.4 / 23	5.4/29	0.07631	0.00996173	0.161305	0.0193156	0.24826	0.0598333	0.181339	0.00819407	0.001
	92	ascorbate peroxidase [Spinacia oleracea]	gi|310587	5.4/27	6.4/29	0.109444	0.00338914	0.181741	0.0110216	0.262546	0.0312847	0.243223	0.0546756	0.002
	93	glutathione S-transferase-like protein [Solanum lycopersicum]	NP_001234157.1	6.2/25	6.5/18	0.264167	0.0130092	0.14	0.01	0.336777	0.018635	0.45768	0.0507965	0
	97	tau class glutathione S-transferase [Pinus tabuliformis] >	gb|AAV31760 AAT69969.1	6.2 / 25	6.4/27	0.19927	0.0113819	0.350032	0.0499483	0.426883	0.0441623	0.512308	0.0363992	0
	98	dehydration responsive element binding protein [Trifolium repens]	ADD09598.1	5.1 / 74	5.8/26	0.525091	0.0202664	0.287899	0.169882	1.04238	0.257183	0.682852	0.0182779	0.002
	100	2-Cys-peroxiredoxin [Riccia fluitans]	gi|7339568	6.4/30	5.2/27	0.07287	0.01609	0.178623	0.0333029	0.0908429	0.0144468	0.074935	0.00796329	0.001
	116	copper-zinc superoxide dismutase [Nelumbo nucifera]	gi|58615985	5.6/15	6.1/16	0.269867	0.0259898	0.388177	0.047659	0.446061	0.053239	0.537847	0.0426967	0
		Protein Metabolism(15)
	5	81kDa heat-shock protein	gi|217855	4.9/80	5.1/72	0.0702447	0.0114754	0.142782	0.0277465	0.104733	0.0098494	0.179276	0.0831974	0.117
	6	heat shock protein, putative	XP_003548186.1	5.1 / 70	5.2/70	0.0426133	0.00739757	0.0648254	0.0100019	0.0278467	0.00404155	0.047027	0.00647217	0.004
	7	PREDICTED: stromal 70 kDa heat shock-related protein, chloroplastic-like [Brachypodium distachyon]	gi|357134135	5.0/73	4.9/66	0.0910667	0.00693417	0.165706	0.0413048	0.1807	0.0105406	0.201065	0.00670291	0.003
	8	HSP70 [Triticum aestivum]	gi|2827002	5.1/71	5.1/66	0.168873	0.0149332	0.337146	0.0291687	0.25847	0.00860022	0.524353	0.0236375	0
	9	luminal binding protein [Pseudotsuga menziesii]	gi|7635897	5.1/74	5.3/67	0.0802034	0.00709136	0.117787	0.00930894	0.0960157	0.0256422	0.151304	0.0257066	0.017
	11	PREDICTED: heat shock 70 kDa protein, mitochondrial-like [Glycine max]	gi|356521247	5.8/72	5.6/62	0.0725802	0.0180772	0.132297	0.0185664	0.1665	0.00984561	0.185533	0.0222031	0.001
	12	membrane AAA-metalloprotease [Chlamydomonas reinhardtii]	gi|159478022	5.7/73	5.7/62	0.0853117	0.000939188	0.125201	0.0203481	0.13206	0.0209023	0.1704	0.0241202	0.008
	39	serine/threonine protein kinase (Prp4), putative [Aspergillus fumigatus A1163]	EDP52695.1	7.8 / 78	6.6/50	0.0818887	0.0163045	0.142598	0.0154622	0.098661	0.0399076	0.177471	0.0343044	0.154
	40	transcription initiation factor TFIID, subunit TAF1 [Physcomitrella patens subsp. patens]	XP_001779301.1	5.7/21	6.5/49	0.247603	0.0106663	0.152067	0.00396178	0.327509	0.0213949	0.38586	0.016936	0
	68	cysteine protease [Vicia sativa]	gi|535473	6.3/41	4.3/36	0.0823267	0.00927962	0.10948	0.0121764	0.17785	0.0129401	0.0992	0.00438406	0
	69	cysteine protease [Vicia sativa]	gi|535473	6.3/41	4.4/36	0.0658442	0.0120997	0.0914901	0.0217943	0.124506	0.0178063	0.098455	0.00248194	0.418
	85	Ubiquitin thioesterase OTU1 [Medicago truncatula]	gi|357494501	5.0/23	5.0/29	0.0906333	0.0109774	0.244175	0.0182513	0.337816	0.0207607	0.382333	0.0372433	0
	95	RecName: Full=Proteasome subunit beta type-3; AltName: Full=20S proteasome alpha subunit C; AltName: Full=20S proteasome subunit beta-3	gi|17380183|O65084.	5.4 / 22	5.0/27	0.129779	0.0182486	0.168144	0.0287145	0.254603	0.0315862	0.201847	0.0376437	0.005
	101	cysteine protease [Vicia sativa]	gi|535473	6.3/41	4.4/26	0.10493	0.0207878	0.370508	0.0256102	0.24708	0.0237482	0.0900597	0.0351493	0
	117	ankyrin repeat-containing protein [Arabidopsis thaliana]	gi|15232175	9.6/73	5.7/16	1.6717	0.333047	2.2113	0.496381	3.32606	0.177447	4.07532	0.642096	0.001
		Cell Division, Diffrerntiation and Fate(2)
	1	putative spindle disassembly related protein CDC48	gi|98962497	5.1/90	5.4/80	0.0808262	0.0152523	0.127524	0.0284276	0.0632933	0.0145689	0.112203	0.0198404	0.017
	67	Omega-amidase NIT2 [Medicago truncatula]	XP_003603190.1	6.2/32	5.8/37	0.0119101	0.0014157	0.0587253	0.00980294	0.0379687	0.00350664	0.0566667	0.00929157	0
		Nucleotide Metabolism(2)
	86	Pentatricopeptide repeat-containing protein [Medicago truncatula] >	gb|AES72882.1| XP_003602631.1	5.8 / 66	5.3/32	0.227532	0.0294546	0.460896	0.124017	0.462544	0.0987502	0.663516	0.0509686	0.002
	96	pentatricopeptide repeat-containing protein, putative [Ricinus communis]	gi|255578711	6.3/93	5.2/26	0.0594856	0.0132551	0.176737	0.0338937	0.0809633	0.016334	0.0665507	0.00282789	0
		Carbohydrate and Energy Metabolism(12)
	16	ATP synthase CF1 alpha chain [Selaginella moellendorffii]	gi|255961300	5.3/54	5.5/58	0.216033	0.0109476	0.392316	0.0186911	0.251056	0.0146536	0.241128	0.012663	0
	20	ATP synthase CF1 alpha chain [Selaginella moellendorffii]	gi|255961300	5.3/54	5.3/54	0.0815	0.00503667	0.165201	0.037078	0.130876	0.0203466	0.217687	0.0161253	0.001
	22	mitochondrial F1-ATPase beta subunit [Dimocarpus longan]	gi|269914683	6.1/59	5.3/53	0.129137	0.012911	0.234237	0.02589	0.289283	0.0238687	0.324547	0.0195033	0
	25	RecName: Full=ATP synthase subunit beta, mitochondrial; Flags: Precursor	gi|114421	5.9/59	5.3/52	0.693023	0.00651579	0.780629	0.0658052	0.792475	0.00940567	1.18664	0.115043	0
	26	RecName: Full=ATP synthase subunit beta, mitochondrial; Flags: Precursor	gi|114422	5.2/45	5.2/52	0.0569	0.0110443	0.0719205	0.006668	0.11481	0.0093363	0.164867	0.00533092	0
	27	RecName: Full=ATP synthase subunit beta, mitochondrial; Flags: Precursor	gi|114423	5.1/45	5.3/52	0.1055	0.00503984	0.146111	0.0340282	0.111378	0.00551056	0.31624	0.0101259	0
	56	phosphoglycerate kinase [Oryza sativa Indica Group]	gi|114386664	5.6/42	5.9/48	0.06926	0.00410643	0.143284	0.00482674	0.161467	0.0267113	0.202477	0.00315876	0
	60	Fructose-bisphosphate aldolase [Medicago truncatula]	gi|357473565	6.9/45	5.6/41	0.0944703	0.008946	0.15042	0.00572456	0.0973906	0.0166581	0.0927858	0.03221	0.015
	63	Fructose-bisphosphate aldolase [Medicago truncatula]	gi|357473565	5.9/42	5.9/39	0.225677	0.0265634	0.390106	0.0349547	0.276645	0.0203144	0.359088	0.0248192	0
	99	ATP binding protein, putative [Ricinus communis] >gb|	EEF29006 XP_002533375.1	5.4 / 61	5.5/27	0.15341	0.0208545	0.25047	0.0191153	0.384379	0.0245589	0.324382	0.0265778	0
	112	Quinonprotein alcohol dehydrogenase-like [Medicago truncatula]	gi|124360970|ABN08942.1	5.9/ 58	6.5/24	1.02585	0.0463374	0.630357	0.0482185	1.57203	0.0880699	2.02767	0.0611583	0
	121	Glucose and ribitol dehydrogenase [Medicago truncatula]	gi|357441633|	6.4/30	6.2/10	0.096	0.0102481	0.15979	0.0368601	0.423254	0.0672245	0.303128	0.0364922	0.002
		Cytoskeleton(2)
	21	beta-tubulin [Oryza sativa Japonica Group]	gi|303842	4.7/50	5.0/55	0.11402	0.0111728	0.0912272	0.0145222	0.139457	0.00614041	0.228869	0.0280717	0
	46	actin [Picea rubens]	AAF03692.1	5.3/41	5.3/49	0.213279	0.00850259	0.344739	0.0671284	0.256763	0.0349101	0.425278	0.0415901	0.001
		Epigenetic Control (7)
	90	related to JHD1-JmjC domain family histone demethylase specific for H3-K36 [Piriformospora indica DSM 11827]	CCA71072.1	5.9 / 81	6.2/28	0.363718	0.0371807	0.210873	0.090873	0.441354	0.0618073	0.54735	0.0672934	0.002
	91	trithorax-like protein, histone-lysine N-methyltransferase [Physcomitrella patens subsp. patens]	XP_001780587.1	8.8 /118	6.3/27	0.1741	0.0141067	0.296297	0.070717	0.363059	0.0231138	0.253388	0.0560695	0.007
	105	maturase K [Cabomba caroliniana]	gi|4106871	8.5/22	5.5/22	0.359962	0.0241648	0.23954	0.0177498	0.871615	0.178681	0.61286	0.180178	0.001
	108	maturase K [Cabomba caroliniana]	gi|4106871	8.5/22	5.8/22	0.930448	0.0176819	0.632468	0.0237779	1.72693	0.262737	1.80475	0.267568	0
	110	maturase K [Cabomba caroliniana]	gi|4106871	8.5/22	5.9/23	0.772717	0.116871	0.411753	0.0620517	1.09289	0.283551	1.64744	0.213212	0
	111	maturase K [Cabomba caroliniana]	gi|4106872	8.5/22	5.7/22	0.300483	0.129836	0.0897601	0.0511527	0.348733	0.0917709	0.398178	0.00482565	0.009
	113	maturase K [Cabomba caroliniana]	gi|4106871	8.5/22	5.7/22	1.60847	0.186715	1.11093	0.108867	2.81363	0.101275	3.1471	0.358526	0
		Storage Protein(7)
	41	cupin family protein [Arabidopsis lyrata subsp. lyrata] gi|297826243|	XP_002881004.2	8.2/46	6.5/49	0.0323185	0.00194698	0.0998278	0.0313228	0.11837	0.0110908	0.135986	0.00981724	0.001
	50	RmlC-like cupin [Arabidopsis thaliana] >gb|AAD24367.1| legumin-like	NP_180436.1	8.2 /46	5.9/52	0.106491	0.00764915	0.0924644	0.00193473	0.182395	0.0176115	0.155902	0.0162363	0
	30	Legumin A2 basic chain; Flags: Precursor	gi|126161	8.2 /46	5.6/48	0.234894	0.0192802	0.24872	0.0281133	0.418487	0.0372644	0.491209	0.0107637	0
	32	cupin family protein [Arabidopsis lyrata subsp. lyrata]	gi|297826243|XP_002881004.1	6.2/59	5.3/52	0.190811	0.0222064	0.105647	0.0133885	0.257911	0.0173211	0.277119	0.0357743	0
	35	cupin family protein [Arabidopsis lyrata subsp. lyrata] gi|297826243|	XP_002881004.3	8.2 /46	6.3/52	0.413905	0.0101547	0.273117	0.0267242	0.502676	0.0182422	0.534848	0.0297008	0
	78	RecName: Full=Beta-conglycinin, alpha chain; Flags: Precursor	gi|121281	5.0/70.5	6.0/35	0.0249579	0.0135177	0.144431	0.0274921	0.332254	0.0236758	0.227577	0.027538	0
	122	RecName: Full=Beta-conglycinin, alpha chain; Flags: Precursor	gi|121281	5.1/70	5.4/22	0.078428	0.0136526	0.135789	0.0282024	0.1511	0.0139088	0.194434	0.0207409	0
		Photosynthesiss(14)
	23	ribulose-1,5-bisphosphate carboxylase/oxygenase [Selaginella digitata]	CAC82458.1	6.1/47	5.5/54	0.0299667	0.000894427	0.0324633	0.00255493	0.0356044	0.000264204	0.0484273	0.00711085	0.003
	28	ribulose-1,5-bisphosphate carboxylase/oxygenase [Selaginella digitata]	gi|22859505	6.2/47	6.2/52	0.514811	0.0160309	0.683502	0.135701	0.333333	0.010328	0.593533	0.00430061	0.002
	34	chloroplast elongation factor tub [Nicotiana sylvestris]	gi|297804102|XP_002869935.1	5.5/72	6.2/48	0.107633	0.00500906	0.241477	0.00390369	0.250582	0.00890472	0.150567	0.0180405	0
	36	ribulose-1,5-bisphosphate carboxylase/oxygenase [Selaginella digitata]	gi|22859505	6.2/47	6.4/54	0.270312	0.0672361	0.16958	0.0478713	0.146493	0.0358345	0.267653	0.0291804	0.04
	38	ribulose-1,5-bisphosphate carboxylase/oxygenase [Selaginella digitata]	CAC82458.1	6.2 / 47	6.6/54	0.13684	0.0374903	0.227067	0.024566	0.292067	0.0486172	0.327456	0.0372665	0.003
	47	rubisco activase [Medicago sativa]	gi|23320705	5.6/30	5.5/44	0.294333	0.0176163	0.301602	0.00139051	0.225224	0.0274975	0.510892	0.0200875	0
	51	sedoheptulose-1,7-bisphosphatase, chloroplast, putative [Ricinus communis]	gi|255579134	5.9/42	5.0/43	0.0618313	0.00789523	0.127381	0.0148788	0.102788	0.0500703	0.129328	0.0146322	0.054
	70	Oxygen-evolving enhancer protein 1, chloroplastic; 33 kDa subunit; Flags: Precurso	gi|131384	6.2/35	4.8/36	0.20739	0.0166311	0.360113	0.033785	0.17742	0.030414	0.440584	0.02952	0
	84	chlorophyll a/b binding protein of LHCII type I [Wolffia australiana]	gi|374412428	5.4/28	4.9/28	0.342397	0.0462521	0.589525	0.110323	0.639249	0.160355	0.373949	0.0208333	0.014
	94	light-harvesting chlorophyll a/b-binding protein of photosystem II [Cryptomeria japonica]	gi|3417451	5.6/28.6	4.9/28	0.1844	0.0181017	0.419823	0.0581188	0.337749	0.0739752	0.287861	0.0160513	0.002
	107	oxygen-evolving enhancer protein 2 [Arabidopsis lyrata subsp. Lyrat]	XP_002881132.1	5.9/ 23	5.7/23	0.326005	0.0307149	0.512278	0.0411508	0.558003	0.107649	0.341151	0.0590634	0.005
	76	chloroplast 29 kDa ribonucleoprotein [Oryza sativa Indica Group]	gi|149392545|ABR26075.1	5.0/31	4.8/34	0.171086	0.0207058	0.258721	0.0144943	0.369933	0.0422713	0.156152	0.0112409	0
	55	phosphoglycerate kinase, chloroplast, putative [Musa acuminata]	gi|102140037	8.7/50	5.9/46	0.0739333	0.00958245	0.16007	0.00748913	0.124379	0.0180691	0.141453	0.0230115	0.001
	18	Chaperonin CPN60-like protein [Medicago truncatula]	XP_003591643.1	5.9 / 61	5.7/ 58	0.0861936	0.0113569	0.107502	0.0322457	0.156667	0.0271474	0.176775	0.0360155	0.026
		Miscellaneous Proteins(7)
	13	DAO-domain-containing protein [Coccomyxa subellipsoidea C-169]	gi|384250088|EIE23568.1	6.0 / 57	5.5/68	0.023	0.0023094	0.0244998	0.00441702	0.0223704	0.000955168	0.0384208	0.00250248	0
	24	hypothetical protein SELMODRAFT_418602 [Selaginella moellendorffii]	XP_002978741.1	9.7/39	6.4/46	0.166333	0.0448912	0.237645	0.0279924	0.420574	0.0634857	0.601202	0.0428228	0
	73	centrosomal protein of 44 kDa [Xenopus laevis]	NP_001091324.1	5.2/43	4.8/50	0.0746	0.0210649	0.104449	0.00885504	0.15505	0.016221	0.115845	0.0124665	0.001
	88	Paf1 complex protein [Physcomitrella patens subsp. patens]	gi|168014146	6.2/66	5.6/35	0.138099	0.0311086	0.231481	0.00831904	0.402114	0.0773077	0.498983	0.00107954	0
	106	predicted protein [Physcomitrella patens subsp. patens]	XP_001780580.1	8.4/79	6.3/33	0.184932	0.0265683	0.100333	0.0235976	0.245303	0.0586015	0.174843	0.0478333	0.019
	109	hypothetical protein CHLREDRAFT_150252 [Chlamydomonas reinhardtii]	gi|159475938	4.9/56	5.4/28	1.41426	0.229307	0.997287	0.210503	2.06762	0.0561905	2.28197	0.227476	0
	120	hypothetical protein SELMODRAFT_444247 [Selaginella moellendorffii]	gi|302795662	7.9/54	4.9/17	0.65214	0.0131393	0.42158	0.198844	0.76568	0.0341096	0.955589	0.0224761	0.001
