# Supplementary material for: Organ Specific Proteomic Dissection of Selaginella bryopteris Undergoing Dehydration and Rehydration
Source: Front Plant Sci. 2016 Apr 8;7:425. doi: 10.3389/fpls.2016.00425 (PMC4824794; doi:10.3389/fpls.2016.00425)
Supplement: Supplementary Information 2 — Percent volume values of protein spots in root and fronds of S. bryopteris. [file DataSheet2.XLSX]

## Sheet: Selaginella Root
	Dataset S1: Detailed Information of Mascot identified proteins in S. bryopteris root
Spot No	Protein Name	Accession No.	No. of Peptides Matched	Sequence of Peptide	Sequence Coverage (%)	MW	PI
	Signalling
13	similar to S. cerevisiae PTR2 gene, GenBank Accession Number L11994 [Arabidopsis thaliana]	gi|575427	2	K.LNHLALLLLER.Y(0.16)	1	68	5.2
				K.KLNHLALLLLER.Y(0.04)
84	phosphatase 2C family protein [Populus trichocarpa]	gi|224063237|XP_002301055.1	3	R.VDGQLAVAR.A(4.1e+02)	11	30	6.7
				R.LLVANIGDSR.A(35)
				K.GGFVLKLPGDVPR.V(0.19)
90	14-3-3d protein [Gossypium hirsutum]	gi|164652940	6	K.LAEQAER.Y(0.00000014)		29	4.7
				K.MKGDYHR.Y
				R.IVSSIEQKEEGR.G
				R.IVSSIEQKEEGR.G
				K.SAQDIAVAELAPTHPIR.L
				K.SAQDIAVAELAPTHPIR.L
106	PREDICTED: probable LRR receptor-like serine/threonine-protein kinase At1g29720-like [Vitis vinifera]	gi|359483557	1	R.IFNIYIQGK.L(0.0064)	1	111.79	6.44
	Stress and Defence
34	ALDH11A3 [Arabidopsis lyrata subsp. lyrata]	gi|297825375|XP_002880570.1	4	K.GATFCQEYKR.E(5.2e+02)	9	53	7
				R.GPDHFPFQGLR.D(0.33)
				K.FLVSDSFPGNDR.T(0.093)
				R.IAWEEPFGPIVPVIR.I(8.8)
	Cell Wall
60	unknown [Picea sitchensis]	gi|224285168	2	K.GNYQGPGLWLTR.W(0.0022)	5	51	4.8
	glucan endo-1,3-alpha-glucosidase Agn1 [Schizosaccharomyces japonicus yFS275]	XP_002174591.1	Score: 86	K.GNYQGPGLWLTR.W
	Protein Metabolism
11	Hsc70 [Solanum lycopersicum]	gi|762844	4	R.MVNHFVQEFK.R(1.5)	9	71	5.2
				R.MVNHFVQEFKR.K(0.0063)
				R.TTPSYVAFTDTER.L(0.0021)
				R.IINEPTAAAIAYGLDKK.I(0.032)
				K.EQVFSTYSDNQPGVLIQVYEGER.A(1.1e-09)
129	ankyrin repeat-containing protein [Arabidopsis thaliana]	gi|15232175	2	R.LITSAASK. S (1e-3)	2	73	9.6
				R.GNFYSPGARFK.T(0.01)
	Nucleotide metabolism
36	predicted protein [Physcomitrella patens subsp. patens]	gi|168020994	6	K.QNPALLR.L + Deamidated (NQ)(0.00034)		39	4.5
			Score: 94	R.AAFNNPER.A + Deamidated (NQ)
	putative DNA repair protein RAD23-1 [Arabidopsis thaliana]	NP_850982.1		R.DTVVRALR.A
	RAD23 [Pinus sylvestris var. mongolica]	ACH72675.1		R.LEGMGFER.T
				R.LINDNQAEFLR.L
		gi|242082774		R.LINDNQAEFLR.L
130	nucleotidyltransferase family protein, putative, expressed [Oryza sativa Japonica Group]	gi|77548394|ABA91191.1	1	R.KDSEFDVK.D(0.04)	1	86	5.6
	Carbohydrate Metabolism
29	enolase [Gossypium hirsutum]	gi|158144895	1	R.IEEELGAEAVYAGASFR.A(0.0018)	3	47	5.5
32	RecName: Full=Enolase; AltName: Full=2-phospho-D-glycerate hydro-lyase; AltName: Full=2-phosphoglycerate dehydratase; AltName: Full=OSE1	gi|90110845	2	R.AGWGVMTSHR.S + Oxidation (M)(2.2e+02)	11	48	5.4
				R.AAVPSGASTGVYEALELR.D(0.00032)
				R.SGETEDTFIADLAVGLATGQIK.T(3.1e-06)
52	ATP synthase subunit 1 [Selaginella moellendorffii]	gi|326910764	9	R.VGSAAQWK.A(0.0026)	15	55	5.7
				K.AVDSLVPIGR.G
				K.APGIVARAAVK.D
				K.APGIVARAAVK.D
				R.RMTGFGLGHTR.S
				R.RMTGFGLGHTR.S
				R.GIRPAINVGLSVSR.V
				R.EAFPGDVFYLHSR.L
				R.EAFPGDVFYLHSR.L
74	hypothetical protein SELMODRAFT_402549 [Selaginella moellendorffii]	gi|302755158	6	K.GAIVGFTR.S(2.3e+02)	7	30.465	6.46
	Glucose and ribitol dehydrogenase [Medicago truncatula]	gi|357441633|XP_003591094.1		K.GAIVGFTR.S(0.78)
				K.GAIVGFTR.S(57)
				K.GAIVGFTR.S(15)
				K.VALITGGDSGIGR.A (4.1e+02)
				K.VALITGGDSGIGR.A(5)
				K.VALITGGDSGIGR.A(1.8)
109	Quinonprotein alcohol dehydrogenase-like [Medicago truncatula]	gi|124360970|ABN08942.1	1	R.IFNIYIQGK.L(0.017)	1	58	6
	Cytoskeleton
39	RecName: Full=Actin	gi|5902734	7	K.DAYVGDEAQSKR.G(13)	24	41	5.3
				K.IWHHTFYNELR.V(0.026)
				R.VAPEEHPVLLTEAPLNPK.A(0.0018)
				K.DLYGNIVLSGGSTMVPGIADR.M(1.5e+02)
				K.DLYGNIVLSGGSTMFPGIADR.M(7.3e-11)
				K.DLYGNIVLSGGSTMFPGIADR.M + Oxidation (M)(19)
				R.TTGIVLDSGDGVTHTVPIYEGYALPHAILR.L(1.4e-07)
	Epigenetic Control
49	maturase K [Cabomba caroliniana]	gi|4106871	2	R.EWYLDIIR.I(19)	50	2.2	8.5
				.REWYLDIIR.I(0.72)
116	maturase K [Cabomba caroliniana]	gi|4106871	2	R.EWYLDIIR.I(13)	50	2.2	8.5
				.REWYLDIIR.I(0.44)
	Miscellaneous Protein
119	predicted protein [Physcomitrella patens subsp. patens]	gi|168005710		R.SQVGGGGIVR.D(0.014)	3	26	9
	hemolysin A [Zea mays]	gi|226507814|NP_001152354.1	1
120	hypothetical protein SELMODRAFT_159799 [Selaginella moellendorffii]	gi|302814437	1	krvlethvkagalfivpr	2	47	8

## Sheet: Selaginella Frond
	Dataset S2: Detailed information of Mascot identified proteins in S. bryopteris fronds
Spot No	Protein Name	Accession No.	No. of Peptides Matched	Sequence of Peptide	Sequence Coverage (%)	MW	PI
	Signalling
77	14-3-3d protein [Gossypium hirsutum]	gi|164652940	1	K.SAQDIAVAELAPTHPIR.L	6	29.331	4.74
119	nucleoside diphosphate kinase, NDPK=Nm23 protein homolog {N-terminal} {EC 2.7.4.6} [Avena sativa=oats, Garry, Peptide Partial, 24 aa]	gi|619331	1	R.TFIAIKPDGVQR.G	50	2.677	4.87
	Stress and Defence
45	putative peroxidase [Cinnamomum micranthum f. kanehirae]	gi|122726082	1	K.GLNVTDLVVLSGAHTIGR.G(0.0029)	5	35.856	6.23
48	monodehydroascorbate reductase [Vitis vinifera]	gi|146432261	2	K.AYLFPEGAAR.L (0.016)	11
				K.EAVAPYERPALSK.A(3.1)
				K.YVILGGGVSAGYAAR.E(0.4)
				R.LPGFHVCVGSGGER.L(0.031)
49	plastidic glutamine synthetase precursor [Brassica napus]	gi|1934754	1	R.GGNNILVICDTYTPAGEPIPTNK.R	5	47.758	5.99
57	GDP-mannose 3,5-epimerase [Arabidopsis thaliana]	gi|15241945	2	K.KLPIHHIPGPEGVR.G (0.28)	11
				R.SFTFIDECVEGVLR.L(0.19)
				K.VVGTQAPVQLGSLR.A (93)
64	dormancy related protein, putative [Arabidopsis thaliana]	gi|12322163	2	K.GAIVAFTR.G (0.0096)	7
				R.VALITGGDSGIGR.A (5.4e-07)
71	PREDICTED: desiccation-related protein PCC13-62-like [Vitis vinifera]	gi|225429860	2	R.LLAGLLGVESGQDAVIR.T(3.5e-07 )	5	34.766	5.68
				K.RLLAGLLGVESGQDAVIR.T(0.0036)
74	lactoylglutathione lyase, putative [Ricinus communis	gi|255546389	3	R.MLHVVYR.V(22)	10	40.925	6.49
				K.FYTECLGMK.L + Oxidation (M)(2)
				K.GNAYAQIAIGTDDVYKTAEGIK.L(5.9)
92	ascorbate peroxidase [Spinacia oleracea]	gi|310587	1	K.QMGLTDQDIVALSGGHTLGR.C + Oxidation (M)(0.00014)	8	27.836	5.41
100	2-Cys-peroxiredoxin [Riccia fluitans]	gi|7339568	1	R.GLFIIDKEGVIQHATINNLAIGR.S(0.00017)	8	30.051	6.45
116	copper-zinc superoxide dismutase [Nelumbo nucifera]	gi|58615985	2	K.QIPLSGPNSIVGR.A(2.5e-07)	21	15.491	5.62
				R.AVVVHADPDDLGKGGHELSK.S(9.2e-11)
	Protein Metabolism
5	81kDa heat-shock protein [Arabidopsis thaliana]	gi|217855	7	R.APFDLFDTR.K(21)	8	80.882	4.97
				K.AVENSPFLER.L(1.1)
				K.LGIHEDSQNR.G(4e+02)
				K.RAPFDLFDTR.K(0.16)
				K.ADLVNNLGTIAR.S(2.6)
				K.KAVENSPFLER.L(0.63)
				R.KPEEITKEEYAAFYK.S(0.0066)
7	PREDICTED: stromal 70 kDa heat shock-related protein, chloroplastic-like [Brachypodium distachyon]	gi|357134135	4	R.IAGLDVLR.I (23)	7	73.203	5.04
				K.QFAAEEISAQVLR.K(0.013)
				K.AVITVPAYFNDSQR.T(0.023)
				R.IINEPTAASLAYGFEK.K(4.1)
8	stromal 70 kDa heat shock-related protein, HSP70 [Triticum aestivum]	gi|2827002	4	K.QFAAEEISAQVLR.K(23)	23	71.585	5.14
				K.AVITVPAYFNDSQR.T(0.013)
				R.IINEPTAASLAYGFEK.K (0.023)
				K.EQVFSTYSDNQPGVLIQVYEGER.T (4.1 )
9	luminal binding protein [Pseudotsuga menziesii]	gi|7635897	5	R.ITPSWVAFTDTER.L (0.01)	9	74.903	5.15
				K.NGHVEIIANDQGNR.I (0.16)
				K.IKDAVVTVPAYFNDAQR.Q(2.7e+02)
				K.DAVVTVPAYFNDAQR.Q (0.00015)
				R.IINEPTAAAIAYGLDKK.G (0.0013)
11	PREDICTED: heat shock 70 kDa protein, mitochondrial-like [Glycine max]	gi|356521247	1	K.AVITVPAYFNDAQR.Q (2.8e+02)	5	72.596	5.82
				K.HLNITLTR.S (0.00013)
				R.QAVTNPTNTLFGTKR.L(66)
12	membrane AAA-metalloprotease [Chlamydomonas reinhardtii]	gi|159478022	2	K.AKENAPCLVFVDEIDAVGR.S	2	74.509	6.24
68	cysteine protease [Vicia sativa]	gi|535473	1	K.AVAHQPVSVAIEASGR.A(7.2e-06)	4	41.673	6.33
69	cysteine protease [Vicia sativa]	gi|535473	1	K.AVAHQPVSVAIEASGR.A(0.012)	4	41.673	6.33
85	Ubiquitin thioesterase OTU1 [Medicago truncatula]	gi|357494501		R.FTDTANFTLR.C (0.092)	10	23.524	5.04
				R.EIAAYDIQTTR.C(44)
95	20S proteasome subunit beta-3 (Picea mariana)	gi|17380183|O65084	1	R.LGVNFQTIATDFQR.I(0.0012)	6	22	5.4
	hypothetical protein SELMODRAFT_266913 [Selaginella moellendorffii]	gi|302764110
101	cysteine protease [Vicia sativa]	gi|535473	1	K.AVAHQPVSVAIEASGR.A(0.00021)	4	41.673	6.33
117	ankyrin repeat-containing protein [Arabidopsis thaliana]	gi|15232175	1	R.IDSNNLIK.L(0.064)	1	73.544	9.61
	Cell Division Diffrentiation and Fate
1	putative spindle disassembly related protein CDC48 [Nicotiana tabacum]	gi|98962497	6	K.YQAFAQTLQQSR.G(0.044)	15	90.645	5.13
				R.KYQAFAQTLQQSR.G(0.0015)
				R.ELVELPLRHPQLFK.S(0.0094)
				K.YTQGFSGADITEICQR.A(1e-06)
				R.QSAPCVLFFDELDSIATQR.G(1e-06)
				R.LDQLIYIPLPDEASR.L(0.0022)
				K.ENAPCLVFVDEIDAVGR.S
67	Omega-amidase NIT2 [Triticum urartu]	gi|473929974	1	R.AVDNQLFVATCSPAR.N (6.6e-06)	0.06	26.86	4.98
	Nucleotide Metabolism
96	pentatricopeptide repeat-containing protein, putative [Ricinus communis]	gi|255578711	1	K.SDVALYRGGIR.N(0.016)	1	93.541	6.39
	Carbohydrate and Energy Metabolism
16	ATP synthase CF1 alpha chain [Selaginella moellendorffii]	gi|255961300	2	R.EAYPGDVFYLHSR.L (0.00026)	8	54.543	5.36
				K.VFNTGTVLQVGDGIAR.I (0.00018)
				K.IAQIPVSDAYLGR.V (0.1)
20	ATP synthase CF1 alpha chain [Selaginella moellendorffii]	gi|255961300	2	K.IAQIPVSDAYLGR.V(0.0012)	8	54.543	5.36
				R.EAYPGDVFYLHSR.L(1.5e-08)
				K.VFNTGTVLQVGDGIAR.I(9.9e-09)
22	mitochondrial F1-ATPase beta subunit [Dimocarpus longan]	gi|269914683		K.AHGGFSVFAGVGER.T(0.0022)	14	59.868	6.18
				R.FTQANSEVSALLGR.I(0.00016)
				K.CALVYGQMNEPPGAR.A(1.3e+02)
				R.QISELGIYPAVDPLDSTSR.M(0.0018)
				R.IPSAVGYQPTLSTDLGGLQER.I(2.6e+02)
25	ATP synthase subunit beta, mitochondrial; Flags: Precursor	gi|114421	3	K.AHGGFSVFAGVGER.T(0.46)	8	59.933	5.95
				K.CALVYGQMNEPPGAR.A(4.1e+02)
				R.IPSAVGYQPTLATDLGGLQER.I(0.76)
26	mitochondrial F1-ATPase beta subunit [Oryza sativa Japonica Group]	gi|218147	3	K.AHGGFSVFAGVGER.T(0.46)	9	59.933	5.95
				K.CALVYGQMNEPPGAR.A(4.1e+02)
				R.IPSAVGYQPTLATDLGGLQER.I(0.76)
27	ATP synthase beta subunit [Triticum aestivum]	gi|525291	3	K.AHGGFSVFAGVGER.T(0.46)	9	59.326	5.56
				K.CALVYGQMNEPPGAR.A(4.1e+02)
				R.IPSAVGYQPTLATDLGGLQER.I(0.76)
56	phosphoglycerate kinase [Oryza sativa Indica Group]	gi|114386664	2	K.LAAVADLYVNDAFGTAHR.A(2.6e-09)	4	42.224	5.64
				K.KLAAVADLYVNDAFGTAHR.A (5.2e-07)
60	Fructose-bisphosphate aldolase [Medicago truncatula]	gi|357473565	1	R.YAAISQDNGLVPIVEPEILLDGEHSIDR.T(0.0039)	6	45.884	6.92
63	Fructose-bisphosphate aldolase [Medicago truncatula]	gi|357473565	1	R.YAAISQDNGLVPIVEPEILLDGEHSIDR.T (8.1e-08)	6
112	Quinohemoprotein ethanol dehydrogenase type-1 [Glycine soja]	gi|734348015|KHN11593.1	1	R.IFNIYIQGK.L (0.019)	1
121	Glucose and ribitol dehydrogenase like 1 [Glycine soja]	gi|734320715|KHN04002.1	2(1)	K.GAIVGFTR.S (0.43)	7	33.03	5.99
				K.IAVITGGDSGIGR.A(0.018)
	Cytoskeleton
21	beta-tubulin [Oryza sativa Japonica Group]	gi|303842	3	K.LAVNLIPFPR.L(0.94)	14	50.447	4.77
				R.INVYYNEASGGR.Y (0.003)
				R.LHFFMVGFAPLTSR.G(0.036)
46	beta actin, partial [Taxus cuspidata]	gi|346683559	4	R.AVFPSIVGRPR.H(0.015)	25	35.047	5.46
				K.IWHHTFYNELR.V(0.031)
				R.VAPEEHPVLLTEAPLNPK.A(0.00044)
				K.DLYGNIVLSGGSTMFPGIADR.M(0.00024)
	Epigenetic Control
105	maturase K, partial (chloroplast) [Cabomba caroliniana]	gi|4106871	2	R.EWYLDIIR.I(0.2)	50	2.201	8.59
				.REWYLDIIR.I(59)
108	maturase K, partial (chloroplast) [Cabomba caroliniana]	gi|4106871	2	R.EWYLDIIR.I(87)	50	2.201	8.59
				.REWYLDIIR.I(0.41)
110	maturase K, partial (chloroplast) [Cabomba caroliniana]	gi|4106871		R.EWYLDIIR.I(49)		2.201	8.59
				REWYLDIIR.I (0.6)
113	maturase K, partial (chloroplast) [Cabomba caroliniana]	gi|4106871		R.EWYLDIIR.I(13)	50	2.201	8.59
				.REWYLDIIR.I(0.44)
	Storage Protein
30	Full=Legumin A2; Contains: RecName: Full=Legumin A2 alpha chain; AltName: Full=Legumin A2 acidic chain; Contains: RecName: Full=Legumin A2 beta chain; AltName: Full=Legumin A2 basic chain; Flags: Precursor [Pisum sativum]	gi|126161		R.LNIGPSSSPDIYNPEAGR.I(0.02)	3	59.633	6.21
32	RecName: Full=Legumin A2; Contains: RecName: Full=Legumin A2 alpha chain	gi|126161	1	R.LNIGPSSSPDIYNPEAGR.I(0.0062)	8	23.807	10.25
78	RecName: Full=Beta-conglycinin, alpha chain; Flags: Precursor [Glycine max]	gi|121281	3	K.TISSEDKPFNLR.S(2.3e+02)	4	70.535	5.07
				R.KTISSEDKPFNLR.S(21)
				K.FFEITPEKNPQLR.D(4.9)
122	alpha subunit of beta conglycinin [Glycine max]	gi|121281	3	K.TISSEDKPFNLR.S(0.0013)	4	70.535	5.07
				R.KTISSEDKPFNLR.S(0.00038)
				K.FFEITPEKNPQLR.D(0.0049)
	Photosynthesis
28	ribulose-1,5-bisphosphate carboxylase/oxygenase, partial (chloroplast) [Selaginella digitata]	gi|22859505	5	R.DLATEGNEIIR.E(0.0019)	33	47.544	6.19
				K.TFEGPPHGIQVER.D(4.5e-07 )
				R.NEGRDLATEGNEIIR.E(0.00045)
				R.GGLDFTKDDENVNSQPFMR.W(9.3e-13)
				R.ELGVPIIMHDYLTGGFTANTSLAHYCR.D(0.00099)
34	chloroplast elongation factor TuB (EF-TuB) [Nicotiana sylvestris]	gi|218312|BAA01975.1	2	R.DAVDKYIPIPPR.Q (0.015)	7	43.488	6.06
	hypothetical protein SELMODRAFT_233481 [Selaginella moellendorffii]	gi|302796424		K.ELDEALAGDNCGLLLR.G (2.1e-09)
36	ribulose-1,5-bisphosphate carboxylase/oxygenase [Selaginella digitata]	gi|22859505	5	K.STDILAAFR.M(0.33)	13	47.544	6.19
				R.DNGLLLHIHR.A(1.2)
				K.TFEGPPHGIQVER.D(0.00018)
				K.YGRPLLGCTIKPK.L(11)
				R.NEGRDLATEGNEIIR.E(7.8)
47	rubisco activase, partial [Medicago sativa]	gi|23320705		K.MCCLFINDLDAGAGR.M(8.5e-07)	25	30.17	5.63
				K.MCCLFINDLDAGAGR.M + Oxidation (M)(0.0066)
				K.IVDTFPGQSIDFFGALR.A(2.1e-09)
				R.VPIIVTGNDFSTLYAPLIR.D(3e-11)
51	sedoheptulose-1,7-bisphosphatase, chloroplast, putative [Ricinus communis]	gi|224098511	1	K.ETTEVGEGKLFSPGNLR.A (1.9e-06)	4	42	5.9
55	phosphoglycerate kinase, chloroplast, putative [Musa acuminata]	gi|102140037	2	K.LAALADLYVNDAFGTAHR.A(1.9e-07)	3	50.162	8.74
				K.KLAALADLYVNDAFGTAHR.A(7.3e-05)
70	Oxygen-evolving enhancer protein 1, chloroplastic (Pisum sativum)	gi|131384	1	K.DGIDYAAVTVQLPGGER.V(0.0046 )	7	35.1	6.25
84	chlorophyll a/b binding protein of LHCII type I [Wolffia australiana]	gi|374412428	4	R.ELEVIHAR.W(0.013)	13	28	5.4
				K.FGEAVWFK.A(6.6)
				K.NRELEVIHAR.W (0.00075)
				R.WAMLGALGCIFPELLSK.N + Oxidation (M)
94	light-harvesting chlorophyll a/b-binding protein of photosystem II [Cryptomeria japonica]	gi|3417451	4	R.ELEVIHAR.W(0.3)	10	28.637	5.69
				K.NRELEVIHAR.W(0.00044)
				R.WAMLGALGCVFPELLSR.N(0.012)
				R.WAMLGALGCVFPELLSR.N + Oxidation (M)(0.00047)
76	hypothetical protein SELMODRAFT_25552 [Selaginella moellendorffii]	gi|302754352	3	R.VNYPQVPR.G	21	21.248	4.92
				K.LYVGNIAWNVDSK.M
				R.GGGGFGGGFGTRPSIPANPAK.C
	PREDICTED: ribonucleoprotein At2g37220, chloroplastic-like [Tarenaya hassleriana]	gi|729396210|XP_010553318.1
