# Supplementary material for: Organ Specific Proteomic Dissection of Selaginella bryopteris Undergoing Dehydration and Rehydration
Source: Front Plant Sci. 2016 Apr 8;7:425. doi: 10.3389/fpls.2016.00425 (PMC4824794; doi:10.3389/fpls.2016.00425)
Supplement: Supplementary Information 3 — Detailed information of Mascot identified proteins. [file DataSheet3.XLS]

## Sheet: selaginella bryopteris  root
Spot no	Name of protein	Accession	Sequence matched	contribution	conf	%cov	Peptides(95%)	Sequence	MW	PI
	Signalling
57	short-chain dehydrogenase, putative [Ricinus communis]	XP_002531343.1	FKVEMARAK	1.08	91.6	4.2	1	MAVTKMVFPILTSTSPNSQVDLLLSFCQQLKFSSVVLVGHDDSGLLALMAAANILTTLSPTQIAVSSSRYRHLLEFCSTLLWDGTYSGHCCARRWRPLRKVFVNLSCIVHIASYSGGIQFSHINDKTWYSDTRAYSQSKLANFFHAKELAIRFKAEGVDITANAVHQGFIMTPLMATRFKVEMARAKQTIRRTPPQYLFLNKQIANVRVRSI	23	9.9
	Membrane and Transport
77	ATP-binding cassette transporter, subfamily C, member 1, cluster I, SmABCC1 [Selaginella moellendorffii]	XP_002964599.1	STGAANAQYLMSIVRGDVDVK	1.21	93.9	1.3	1	MGIAGKFCRTVPGGVWETKIENGFGAFTPCVTDTLVINISMLVLLSFAVKRIRLIRGSSDAPVVRHSVKRRRGHVLLIALAAYSALQPLAQLGLGISSDNPEGNKSPPPYEIVAMIVSSATWIAVLIMLCLETRIYVTEYKWHYRFALLYVLVAQITKFRFVLELKDYLDKYAFGVSCGYFAAQAVFTVVAWIYSPEITEEGDYRPIPEDITVEYEDQMPSEKVCPECHASIFSRIVFSWMTPLMETGYKRPLTEKDIWQLDEWDRTENLYRNFRKFWDDECKKANPWLLAALHRCLGPRFWLGGIFKVGNDLSQFVGPFFLNLLLESMQTGAPVWQGYIYAALIFVGIFGGVLCEAQYFQNVMRTGFRARSVLVAAVFRKSVRLSQVGRQGFTSGKIV…	177	8.3
124	DMI1 protein [Physcomitrella patens]	ABC70463.1	ASHKKPSLNVLIVGWR	1.96	98.9	2.3	1	MYDTDPCEEQIVITTAPVQAPNQIATLKDKAMYALDYFFATKPAGKAIMLIAICALMTALGGFLYFQFAIPQTSKDLPESFWTAWTFIADSGAHASEDTFRKRLVAVPISIGGMFFFALLVGLMTDAVASKVDQLSKGESRVLEENHTLIIGWTKKTIPLVKELAIANKTRGNKRSIVILGDAPKEEMDGDLKQNLPLPDRFGTKVVTRSGSAASIDDLKLCSASLARTIVVLSPALSPLKADAIVIQTCILLANSPEIRADIIAELAELDHVSELQGIIGTLLPFGQSKMLKASTSPYMSSNCHLKVWLRRRRKMVPVATGDMALRIMVKRALEPGTVEVLKELLQFEGCEFRLKYWPELVGRKFSEMIFLFPDAIPCGLRKTLPSGQSCTLVNPPPE…	75	5.4
	Stress and Defence
35	tau class glutathione S-transferase [Pinus tabuliformis]	gi|50082481|AAT69969.1	KLYDAGNRLIR	1.6	99	4.8	1	MSKDSVKLLNFWPSMFGLRVHYALDLKGVSYDYQEESLLNKSKELLEANPIYTKIPVLIHNGKPICESLVIVDYIDIVWPGSHKLLPEDPYEKAVARFWADFGDKKLYDAGNRLIRAMGEEHKKAGEDFKWALMKIDEALGTIAPGKPFFGGDAMNFADVGLAPFICWFKGYQKVGGFVLPGPEEWPNLHKWVDAVNSVDAIKKSTPSPDKVAEFAEVIRKRVLGAA	25	6.23
107	glutathione S-transferase-like protein [Solanum lycopersicum]	gb|AAL92873.1| NP_001234157.1	KLYDAGNRLIR	1.38	95.8	4.8	1	MSKDSVKLLNFWPSMFGLRVHYALDLKGVSYDYQEESLLNKSKELLEANPIYTKIPVLIHNGKPICESLVIVDYIDIVWPGSHKLLPEDPYEKAVARFWADFGDKKLYDAGNRLIRAMGEEHKKAGEDFKWALMKIDEALGTIAPGKPFFGGDAMNFADVGLAPFICWFKGYQKVGGFVLPGPEEWPNLHKWVDAVNSVDAIKKSTPSPDKVAEFAEVIRKRVLGAA	25	6.2
113	Thioredoxin-like protein [Arabidopsis thaliana]	gb|AEE30092.1|	AYGAVCTPEFFLFKK	1.21	97.9	8.8	1	FQLPEPLSGKTWKLEDFKQSPALLVMFICNHCPYVVHLKEAIAKLAQEYSQKGVAVVGISSNSVATHPEDGPQMMAEDAKKFGYNFPYLYDEAFAKAYGAVCTPEFFLFKKSEEKCFELVYHGRFDESRPRSGKPITGRHGSMLQFPYPVQAIANSLWLIVGCTIKWHPQ	19	7.8
114	hypothetical protein SELMODRAFT_424337 [Selaginella moellendorffii]	XP_002985300.1	STWGQLLALSFER	2	99	2.7	1	MRHAKPRAPHRLLAQGKFCVGSHRVGSRKQGRYPLLHLEGTCLPRDDSGYNSGLKQEYLVLDNSKMMCVEAMGVDVGTHAFPVRMNASGFFYMLDLMHRPADVKMGRTVVGHDWPQGVLSSSPPRPMAASVEGSDSTWASKSTWGQLLALSFERVKSTSGASSSSGGGVRIVLRDAVSFGTADLESSSVDIARRLVAEDICTKQAGIRAAAAALDKDAVSSIQEAAAAAAMQRCWIRRDSQWNNQNAAGGNGQQPQSLEKRCWLAADLETAERWLDGTTNEWNQSTSSGGSSWSSAANAVIAVTNTTTPATPAAPALTLPLELDGTSSLGALQLFRNHELQGVLLQVHSGVLRRHMSTVTAATSSTPTESPADRGPRFAVTKTAGQVQAVGRELLVWLG…	52	9.4
136	leucine-rich repeat family protein [Arabidopsis lyrata subsp. lyrata]	XP_002873330.1	SCSALQTLSLHGNPITVEDLHR	1.03	97.6	8.4	1	MGCCSSKGAIRKRAVKWKATGIVGLRDSRLKSIPSEVFEIAKVVRTLDASCNKIGELPLSIDSLHNLQRLILVENSLTRLPSTFVKLTSLKTLALDSNQLSELPDEIGLLVRLERLSIASNHLSSLPSSMGSLRNLVILDISQNQVKVLPESIGSCFSLEEIQASGNRIEQLPQSLSNLSHLKTLVLAENKISQLPSSLLKSCSALQTLSLHGNPITVEDLHRMDGFEEFEARRRKKVDKQLDTNVVTNSNFFDDGIDRNTT	28	8.6
	Cell Wall
45	PREDICTED: phospholipase A1-IIgamma-like [Solanum lycopersicum]	XP_004232966.1	HHQLELVNK	1.21	97.9	4.5	1	MEAVCKLIDLYKDDELSITVTGHSLGAAIATVCAYDIANEKKNRNPLSGATIPVTAFPFASPRVGNLEFRAAVKNVEGLRILRIGNLPDVVTLVPPILWGYVHTDDELSLNTPDSPYLSFPTLALGQFHDLQVYFHLIDYKFDPALKHHQLELVNKFSNALRNPTVPDSWWVVENNDVIRDENGKWVLKSYKVTADAEEFN	22	5.2
	Protein Metabolism
3	peptide chain release factor 1 [Arabidopsis thaliana]	gi|42569997|NP_182225.3	ALLEPGIASDELIKMNK	2	99	4.4	1	MDFLSPDKHAPIPDDILRILEKRMISIEDRHACLSKALLEPGIASDELIKMNKELRKLDYSVDMIKALRAKEKEVIGLKELVKESVEDEEMRRLASGELQTATREVRDAQHDVLLKLIPKDEADSRGCILEASCLICFIYLLGAGGDEASIFASDLFKMYEKYAANNSWRFEVLSITTTDTRGYKEASAVISGDDVYGALKFESGVHRVQRVPVTEKAGRIHTSTASVAILPEANEVDVEIRNDEIKIDTYRAGGAGGQHVNTTCSAVRVTHAPTGIVVAIQDERSQHKNKAKALSILYARLYELERSRAAASRSELRQDQIGSSDRSERIRTYNFPQGRVTDHRVGVTQHSIEQIMEGIGLEIFVNALKMQHEASALASLKAAAA	43	5.9
12	heat shock protein, putative [Ricinus communis]	XP_002518324.1	AVITVPAYFNDAQR	2	99	8.5	2	MAAWCCCSKAAGGDVIGIDLGTTNSCVSVMEGKTPRVIENSEGARTTPSVVAFTPKGERLVGTPAKRQAVTNPTNTIFGSKRLIGRQFDDPQTQKEMKMVPYKIVKAPNGDAWVEAGGQKYSPSQIGAFVLMKMKETAEAFLGRPVTKAVITVPAYFNDAQRQATKDAGRIAGLEVARIINEPTAASLSYGMDKKEGLIAVFDLGGGTFDISILEISGGVFEVKATNGDTFLGGEDFDNTLVEHLLAEFKKDQGIDLSSDRLALQRLREAAEKAKVELSSTTQTEINLPFITADASGAKHLNLTLTRSKFEALVSNLIEKTKQPCKDCLKDAGITAKQVDEVLLVGGMTRMPKVQEVVLNIFGKDPCKGVNPDEVVAMGAAIQGGVLRGDVKDILLLDV…	67	5.4
			SKFEALVSNLIEK	2	99
			QVDEVLLVGGMTR	0.05	10.5
			APNGDAWVEAGGQK	0	0.1
96	hypothetical protein SELMODRAFT_424337 [Selaginella moellendorffii]	XP_002985300.1	STWGQLLALSFER	2	99	2.7	1	MRHAKPRAPHRLLAQGKFCVGSHRVGSRKQGRYPLLHLEGTCLPRDDSGYNSGLKQEYLVLDNSKMMCVEAMGVDVGTHAFPVRMNASGFFYMLDLMHRPADVKMGRTVVGHDWPQGVLSSSPPRPMAASVEGSDSTWASKSTWGQLLALSFERVKSTSGASSSSGGGVRIVLRDAVSFGTADLESSSVDIARRLVAEDICTKQAGIRAAAAALDKDAVSSIQEAAAAAAMQRCWIRRDSQWNNQNAAGGNGQQPQSLEKRCWLAADLETAERWLDGTTNEWNQSTSSGGSSWSSAANAVIAVTNTTTPATPAAPALTLPLELDGTSSLGALQLFRNHELQGVLLQVHSGVLRRHMSTVTAATSSTPTESPADRGPRFAVTKTAGQVQAVGRELLVWLG…	52.2	9.4
	Cell division Differentiation and fate
20	las1-like family protein [Populus trichocarpa]	gi|224106005|XP_002314010.1						MKKKTKEKKNVRLVAWGSWKEWDCVRSALFSDCSSRISAAIDRITAWQARARVPIAVEITANLLSIHLRDPSMRDDIPENLVLSEQLLRLMYAMSIMRLINGVVDDKKNFRFGSVATRACQAELPHLLVSIRHDSAHGELPAISLLRMASKQALEWLKAFYWQRQRTTLHAARAHLKALLMEYVTMLQKSYVPCEDLSGHDKKQLKRVRHDRDLLLQKLIKASLAVPQEVVSILIDDALLEKDDANNEDQMEATGSNARKLASVEDLSWKFAINKLSLAMPQILPMLALGITRRLAGLEAIADGTGYSAISEDGTEVAKISSDLEANRLTDWLEWLLECKEKRVTVKPEMEIYLENGGVHGQISQELTRELLSTCLKQELQHKVKPRLVKLVGDVYYAE…	74.9	6.2
132	UBX domain-containing protein [Arabidopsis thaliana]	NP_567675.1	LRRQEEQRRSEAAAELERKLATK	2	99	8.5	1	MVRAAIEASKMDPETGADSASQSVPGTEDDDIARAVSLSLKRFTLDCRGREEVSRFTLAAGRYSKVWGENPSTGPSSFPTRNVIQEPEETPDEQPLLRRRQRRVVPIVEEPAAEEAFERQPRSADEEHRPSAPQPNGDVIPADEWAGISSEEQDEAVMLEAAFFGGLPDIQYRPTPEFAAASAADVSSSRPQQPLSPSVVAQRLLREQQDDEYLASLAADREKEVKAKQDAEAASEMEKLRRQEEQRRSEAAAELERKLATKAESLPAEPTQEDDQAVTILVRLPDGSRHGRRFRKSDKLQNLFDFIDLSRAVEPGTYRLVRQYPRRAFTGDDHAASFDSLGLTSKQEALFLETI	39.547	4.8
			GREEVSR	0	0.1
	Nucleotide Metabolism
4	nucleoside-triphosphatase/ nucleotide binding protein [Arabidopsis lyrata subsp. lyrata]	gi|297812933|XP_002874350.1	SLIMALLR	1.31	95.1	3.1	1	LWVNKHRPESLSSFVINCRQAHDLKQLISAGHCHHLLFEGPPGCGKKSLIMALLRDAFGISAWLGTKVSLPIASSAHHVELNLLHVGVYLRPVLTTLLKEMKVACTAYDNDSYIRSYKVLVLHDADEVSAEAQQHIRWLMDRYSDYCKFMLLCCSQPSKLSDSVRLRCIVVDVHNPTVDDVVQVLYFVAKRENLDLQEHFAWRIAKASKNFRQAVLSLEACKLKQYPFDENQVIAIEWENDIVSMARDIIDEQNPRRYYL	30	7.2
46	RNA binding protein, putative [Ricinus communis]	XP_002519274.1	DLESSDLGDRGER		95	3.6	1	MAAGNRLRKGERVEVRSDEAGFLGSWYEATLLKKSNKSCWVRYRTLIGESSDAPLEECVPLAQVRPVPPAAPAAKFDEGDAIEAYDRDGWWVGTVTRVVEPDNKYVVYFRESVEEMEYPAALLRLRQDWHNGIWIRVYEKRNPCLEAYRRKNTQPKYQVRGYSERRVPVSNREDRRQQQQQQQQRRGDDEDDEEAEHNVNQQEELNDGVPLKSPSDHSQDNANLTPPGSPQAGTNSKERMNVSDLDSPAVNGRKRKDLESSDLGDRGERRNGTREPEQQEEQQLSKGMEENRQEEKQQGGKGGPGEEYCMIKYIQRKAYSCVLRALRSRCTGLTWGQEKLISDLRDHLEIDNDVHIKQLELLDAWQLECHCQDCRS	43	5.4
86	pentatricopeptide repeat-containing protein [Arabidopsis thaliana]	NP_178983.1	GLVTWNAMLAAYAR		95	4.8	1	MSNAWQQRDLASAIQLCGDARDHAAGSRIHAAIASSRRWNGDRYLANLLIEMYGKCGNLGVARAVFDNLGSPNRFSWTILFAAYARNGKLEEARRVFEEMPERGIVVWNSLLTTLAALSGDVDRAKSLFDALPARGLVTWNAMLAAYARAGHIAPGRALFDAMPARDLSSWNILLEIMAVNGSLEEAAMIFMAMLPEHCLFSGNLVLSSYARSGFVDNALSVFSSMLEVDSVSWNALLGACARSDEVSWNTILAAYAQAGDLTSASSIFLGAPERSSISWNTMLASTSSFACAAQAMELFNEMAIEGHSPDQLSFSSLLNACSHAGSIDQSLLLFHAMARDHQELLIESQHVTTMVDALGRAGRTLAAQELAEDDGRDAVAVRSLLGACRIHHDVELST…	56	5.2
94	pyrimidine-specific ribonucleoside hydrolase rihA [Zea mays]	ACG36517.1	DLSKLSDSSTESKR		95	3	1		35	5.5
98	pentatricopeptide repeat-containing protein [Arabidopsis thaliana]	NP_189568.1	GLVTWNAMLAAYAR	1.41	96.1	3.3	1	MSNAWQQRDLASAIQLCGDARDHAAGSRIHAAIASSRRWNGDRYLANLLIEMYGKCGNLGVARAVFDNLGSPNRFSWTILFAAYARNGKLEEARRVFEEMPERGIVVWNSLLTTLAALSGDVDRAKSLFDALPARGLVTWNAMLAAYARAGHIAPGRALFDAMPARDLSSWNILLEIMAVNGSLEEAAMIFMAMLPEHCLFSGNLVLSSYARSGFVDNALSVFSSMLEVDSVSWNALLGACARSDEVSWNTILAAYAQAGDLTSASSIFLGAPERSSISWNTMLASTSSFACAAQAMELFNEMAIEGHSPDQLSFSSLLNACSHAGSIDQSLLLFHAMARDHQELLIESQHVTTMVDALGRAGRTLAAQELAEDDGRDAVAVRSLLGACRIHHDVELST…	46	5.3
	Carbohydrate and Energy Metabolism
85	ketose-bisphosphate aldolase class-II-like protein [Arabidopsis thaliana]	NP_173263.2	RIASMAHSKGLVVEAELGR	1.28	95	3	1	MAQSAAKVAFIGLGAMGFGMASTLVRSGFQVQGYDISEPAMQRFCEIGGSSSSSPAHAAQDASILIVMVTNSDQADAVLFGSNGAAAVVPEGAVIVICSTVAPGYIRKLDKKLTERKLYLVDAPVSGGVARAANGTLTIMAAGSKVAFDKAMPVLSAMSEKLYIIDGGIGAGSSVKMVNQLLAGVHIAASAEAMAFAARVGLNTRLVYEVVSHSSGSSWMFINRVPHMLDDDYFPHSALNIFVKDLGIVLSEGREHVFPLPLAAAAHQQFLLGRNSCFPLMLLTMPTLIRIIIWVWEKTAGIKVSSPNIDSLKTPEDDGRPEKIAFIGLGAMGLRMASRLVAKKFSVCGFDVSKSALTKFEEIGGLAGRSPATAAKGSQVLFIMVATEDQIENVLFADD…	184	5.8
93	ATPase alpha subunit [Selaginella uliginosa]	ABI54717.1	EAFPGDVFYLHSR		99	100	7	IDAILNQKADEHRTRASDRERLYCVYVAIGQKRSTVAQIVRTLSEGGALGYATIVAATASDPAPLQYLAPYTGCALGEYFRDRGMHALIVYDDLSKQSVAYRQMSLLLRRPPGREAFPGDVFYLHSRLLERAGKMSPGLCAGSLTAFPVIETQAGDVSAYIPTNVISITDGQIFLETELFYRGIRPAINVGLSVSRVGSAAQWKAMRQVCGSLK	23	9
108	ATP-binding cassette transporter, subfamily C, member 1, cluster I, SmABCC1 [Selaginella moellendorffii]	XP_002964599.1	STGAANAQYLMSIVRGDVDVK		99	97	1	MGIAGKFCRTVPGGVWETKIENGFGAFTPCVTDTLVINISMLVLLSFAVKRIRLIRGSSDAPVVRHSVKRRRGHVLLIALAAYSALQPLAQLGLGISSDNPEGNKSPPPYEIVAMIVSSATWIAVLIMLCLETRIYVTEYKWHYRFALLYVLVAQITKFRFVLELKDYLDKYAFGVSCGYFAAQAVFTVVAWIYSPEITEEGDYRPIPEDITVEYEDQMPSEKVCPECHASIFSRIVFSWMTPLMETGYKRPLTEKDIWQLDEWDRTENLYRNFRKFWDDECKKANPWLLAALHRCLGPRFWLGGIFKVGNDLSQFVGPFFLNLLLESMQTGAPVWQGYIYAALIFVGIFGGVLCEAQYFQNVMRTGFRARSVLVAAVFRKSVRLSQVGRQGFTSGKIV…	15	7.7
	Cytoskeleton
79	hypothetical protein SELMODRAFT_439153 [Selaginella moellendorffii]	XP_002965291.1	QIMQCTNKLR	2	99	0.7	1	MELPDTETALVDKSQQLQLRNSILQSSIFQIEAGRKAAGPQVQKLSVEVVKSEKPLNPQEEFQLRIQIMQCTNKLRKVLGGRRANMSSNGSETLAKAKGKGQRFLDMMDALDKQEKELDDFKLQNASLQNKNVNCEKARQGSKAMLDFCEQSVGVALLQLVSRAQALIAELLRLSDRVPEEFKSPGSIFAPLLFDFRYFKSPDVFEERIESNAELSSLDDEFRDKYSYLLERFFQLFNGIVNYYVDLTRYLEDLQEGVYIQSTVESVLHNEDGCQLLVEALVLLGVVLILLEHRLDGTLRENLLVSYFRCKGTFDVPNFDSISTLCRHYPQPTSSPVVAVTAFLQSSPPPVPATMLNLHRPEESFSRFPLPSSLVKTVIGRLKSHDLYNQVGHYPSPDH…	170	5.8
	PREDICTED: WASH complex subunit strumpellin homolog [Amborella trichopoda]	XP_006844422.1
	Epigenetic Control
97	JmjC domain-containing histone demethylation protein 1 [Stereum hirsutum FP-91666 SS1]	XP_007301450.1	TYSVAAAAGYLYASER		99	100	1	msprkkkatt tpvvaqqdav vdtpmkdvpa vaeeestcpg ckpddgedln kdvwiectsc ktwyhwvcag idieangnse tpltpeqvdk wfcqqcveld psrimtlkpp prkstrikai adtsvsdmpm legdstatta gattttvppt ttpvmnhngv stphgtpeln kwiaiadakk yspdhfqrmk gsdlglewtl rdenamkepi iietpeglgm kmppkettvr dianelgpdv plevidvltq sscqgwtlgk wadyyhtppt erdkirnvis levsgttlgq rvlpprfvre ldwvekfwph nkkqlghypk vqlyclmgva qswtdwhidf agssvyyhil ngakvfyfik pta…	25	6.2
104	JmjC domain-containing histone demethylation protein 1 [Stereum hirsutum FP-91666 SS1]	XP_007301450.1	TYSVAAAAGYLYASER	1.57	97.3	2.2	1	MQEFRDAKAVVEAVLKMGDCGLSRREKLSWDSARVKVLDLFDNETAGTIIDALLQLTESTRLDYFLPADAATKSALLSLVSRKRRRVDPFGEVKAQASALALSLETSYQEMTEEKLGSIDTRIDLLAPDILTEDATSFSYMGRKTTVDILKFFQAVKKGPSVYSTNPNLAIRFITGTPGAGKTYSVAAAAGYLYASERRKATGAAAVAYINARVFMEDPSYNLWRALILAYARDEAALNALKCVDYERPDSLLQFLKERKKLQKVYLLFDDGNSLHDKAIFSGQIRFAARSFVESLAQVCVVVFCASIESKLRKELIKDAAPPQLIVCGGYTRKELVACIGMYLETTDQRLIDGEIAYTLQRTGSVPQLIYHHYFGEDGELDSAISRLKDEIADFILNR…	25	6.2
123	SET domain protein [Theobroma cacao]	XP_007046030.1	EQQKTVADIAIDFCFQMR	1.48	96.7	2.6	1	MELFSKGASSSRAPALQLVDLMMQMGVDDRGVQKIRKNMEVALSRIRDFVDQEIIDDLFSDDRWKEKNEGASTSDSAPASWEGILELQEDLFPGISREAQKRQRLHSLISPKARSDSSLEELEALYPTGASITVKKHLRLEGRCVVDNPGNVEIISCFPTTMRKLGQKASSELRSLGNEHFHRKQYLAAIELYNLSISKADNERDKLLAFGNASHCHLELENFFCALQNAEKALALTNATENVLSVKLLTRKGRALHGMLKYKDAVQAYKLALSRCSNVEAYNDQRAHTIKLMDKSEERDISDDLHRYLSRGCKSDDSPAFLDFAGPVKISRRDYGGGVGLFATEAIAPGEIVLVSNALGYVRDMYAEHASVDVYVKVLRAAQKSPRTSLQLHYLWSQI…	79	7.8
	Storage Proteins
54	cupin family protein [Arabidopsis lyrata subsp. lyrata]	XP_002881004.1	FKVFLLAGGK		95	2.5	2	MKAFVCLLLLALFVGQSVAGREDDRRDDKDRRRKFEDLKLGDPREIFRSEGGRIHEWDPRSNPAMCDAEIGARKLILETNGLAVPFYKDSPVLSIIVRGSAKVGVINPLADKIIDRSTVFHVRAGDAIALPRGTASWIFNDGQERTEVLEVAETRNSAQCGRFKVFLLAGGKKENYASVLHGFSKQILSHAFDVEEQIVDSMLEGNGVAIIKVDEKRKMSLPGNTHSNNIFIDYVYRWSHLQPDVRVRDAGELRLLNSFKLPILKKLNMGAAYLKMEAGALTAPGWIQNAHKVMYVERGDGRVQVARDSGEQALDEPVQEGSLVIVPANHPSAKLAGKQGLNYYSIFTNDQPIESYMAGRNSVYRGIPRQVLSSAFQIDEKTQQQLEDARSEDAYIFPP…	46	8.2
			VGVINPLADKIIDR
63	RmlC-like cupins superfamily protein [Arabidopsis thaliana]	NP_180436.1	VGVINPLADKIIDR	2	99	3.3	1	MKAFVCLLLLALFVGQSVAGREDDRRDDKDRRRKFEDLKLGDPREIFRSEGGRIHEWDPRSNPAMCDAEIGARKLILETNGLAVPFYKDSPVLSIIVRGSAKVGVINPLADKIIDRSTVFHVRAGDAIALPRGTASWIFNDGQERTEVLEVAETRNSAQCGRFKVFLLAGGKKENYASVLHGFSKQILSHAFDVEEQIVDSMLEGNGVAIIKVDEKRKMSLPGNTHSNNIFIDYVYRWSHLQPDVRVRDAGELRLLNSFKLPILKKLNMGAAYLKMEAGALTAPGWIQNAHKVMYVERGDGRVQVARDSGEQALDEPVQEGSLVIVPANHPSAKLAGKQGLNYYSIFTNDQPIESYMAGRNSVYRGIPRQVLSSAFQIDEKTQQQLEDARSEDAYIFPP…	46	8.2
118	Glutelin type-A [Medicago truncatula]	XP_003607149.1	EDAYIFPPR	2	99	11	4	MKAFVCLLLLALFVGQSVAGREDDRRDDKDRRRKFEDLKLGDPREIFRSEGGRIHEWDPRSNPAMCDAEIGARKLILETNGLAVPFYKDSPVLSIIVRGSAKVGVINPLADKIIDRSTVFHVRAGDAIALPRGTASWIFNDGQERTEVLEVAETRNSAQCGRFKVFLLAGGKKENYASVLHGFSKQILSHAFDVEEQIVDSMLEGNGVAIIKVDEKRKMSLPGNTHSNNIFIDYVYRWSHLQPDVRVRDAGELRLLNSFKLPILKKLNMGAAYLKMEAGALTAPGWIQNAHKVMYVERGDGRVQVARDSGEQALDEPVQEGSLVIVPANHPSAKLAGKQGLNYYSIFTNDQPIESYMAGRNSVYRGIPRQVLSSAFQIDEKTQQQLEDARSEDAYIFPP…	26	9
			LLNSFKLPILK	2	99
			MEAGALTAPGWIQNAHK	2	99
			SEDAYIFPPR	2	99
95	cupin family protein [Arabidopsis lyrata subsp. lyrata]	XP_002881004.1	FKVFLLAGGK	2	99	2.4	1	MKAFVCLLLLALFVGQSVAGREDDRRDDKDRRRKFEDLKLGDPREIFRSEGGRIHEWDPRSNPAMCDAEIGARKLILETNGLAVPFYKDSPVLSIIVRGSAKVGVINPLADKIIDRSTVFHVRAGDAIALPRGTASWIFNDGQERTEVLEVAETRNSAQCGRFKVFLLAGGKKENYASVLHGFSKQILSHAFDVEEQIVDSMLEGNGVAIIKVDEKRKMSLPGNTHSNNIFIDYVYRWSHLQPDVRVRDAGELRLLNSFKLPILKKLNMGAAYLKMEAGALTAPGWIQNAHKVMYVERGDGRVQVARDSGEQALDEPVQEGSLVIVPANHPSAKLAGKQGLNYYSIFTNDQPIESYMAGRNSVYRGIPRQVLSSAFQIDEKTQQQLEDARSEDAYIFPP…	46	8.2
105	PREDICTED: glutelin type-B 5-like [Brassica rapa]	XP_009110930.1	FKVFLLAGGK	2	99	2.4	1	MKAFVCLLLLALFVGQSVAGREDDRRDDKDRRRKFEDLKLGDPREIFRSEGGRIHEWDPRSNPAMCDAEIGARKLILETNGLAVPFYKDSPVLSIIVRGSAKVGVINPLADKIIDRSTVFHVRAGDAIALPRGTASWIFNDGQERTEVLEVAETRNSAQCGRFKVFLLAGGKKENYASVLHGFSKQILSHAFDVEEQIVDSMLEGNGVAIIKVDEKRKMSLPGNTHSNNIFIDYVYRWSHLQPDVRVRDAGELRLLNSFKLPILKKLNMGAAYLKMEAGALTAPGWIQNAHKVMYVERGDGRVQVARDSGEQALDEPVQEGSLVIVPANHPSAKLAGKQGLNYYSIFTNDQPIESYMAGRNSVYRGIPRQVLSSAFQIDEKTQQQLEDARSEDAYIFPP…	46	8.2
112	RmlC-like cupin [Arabidopsis thaliana]	gb|AAD24367.1|	FKVFLLAGGK	2	99	2.4	1	MKAFVCLLLLALFVGQSVAGREDDRRDDKDRRRKFEDLKLGDPREIFRSEGGRIHEWDPRSNPAMCDAEIGARKLILETNGLAVPFYKDSPVLSIIVRGSAKVGVINPLADKIIDRSTVFHVRAGDAIALPRGTASWIFNDGQERTEVLEVAETRNSAQCGRFKVFLLAGGKKENYASVLHGFSKQILSHAFDVEEQIVDSMLEGNGVAIIKVDEKRKMSLPGNTHSNNIFIDYVYRWSHLQPDVRVRDAGELRLLNSFKLPILKKLNMGAAYLKMEAGALTAPGWIQNAHKVMYVERGDGRVQVARDSGEQALDEPVQEGSLVIVPANHPSAKLAGKQGLNYYSIFTNDQPIESYMAGRNSVYRGIPRQVLSSAFQIDEKTQQQLEDARSEDAYIFPP…	46	8.2
121	cupin family protein [Arabidopsis lyrata subsp. lyrata]	XP_002881004.1	VGVINPLADKIIDR	2	99	85	5	MKAFVCLLLLALFVGQSVAGREDDRRDDKDRRRKFEDLKLGDPREIFRSEGGRIHEWDPRSNPAMCDAEIGARKLILETNGLAVPFYKDSPVLSIIVRGSAKVGVINPLADKIIDRSTVFHVRAGDAIALPRGTASWIFNDGQERTEVLEVAETRNSAQCGRFKVFLLAGGKKENYASVLHGFSKQILSHAFDVEEQIVDSMLEGNGVAIIKVDEKRKMSLPGNTHSNNIFIDYVYRWSHLQPDVRVRDAGELRLLNSFKLPILKKLNMGAAYLKMEAGALTAPGWIQNAHKVMYVERGDGRVQVARDSGEQALDEPVQEGSLVIVPANHPSAKLAGKQGLNYYSIFTNDQPIESYMAGRNSVYRGIPRQVLSSAFQIDEKTQQQLEDARSEDAYIFPP…	46	8.2
			FKVFLLAGGK
			VRDAGELR
			MEAGALTAPGWIQNAHK
			EDAYIFPPR
	Miscellaneous Protein
55	aerobactin siderophore biosynthesis protein iucC [Grimontia hollisae]	WP_005505265.1	GGRELFRPFPKSSTSPKKQLNFWR	2	99	10.8	1	MESSIDDKAGPVAIGAKGTIVSLMEKELQLHQESSKTIKLAAPQLQVRNEAVSVYCGNFASNARGNRSSPVMKSGSCTERSPGVIKTSCKDALGRSSSLRNSRSKGAKLFQFPSPKSGDAPRKKVVSYHNAASSGMLSFVSSSNNDALSRKSQLSAGSVDDHLLPILSPGRQKLPKLSSPSKFSVASPVQIADTRCYRGGRELFRPFPKSSTSPKKQLNFWRL	66	6
	hypothetical protein SELMODRAFT_407853 [Selaginella moellendorffii]	XP_002966726.1
76	envelope protein gp90 [Equine infectious anemia virus]	AAW51074.1	IKMRIHNGLHPVR	1.26	94.5	4.3	0	MWRAEKTGLLPWRCQALHCVNKLIANDVAYSTSFQGDCKEEMQVAPILDRMLRNLGRFTRPRELGKEPPSSPSADFVLQYESASNSSPRHHSDWKMYVYTKRYTLRGLRLKVTLDFKRNAGVENLYRPAMYAIQELLETAAHPKSYRPPVTTMAGDKDNWDDWYYGILEIDGFVWVENNQVDQASLQEFPEEKMEANPKKFTPSFTRTELQNNFETWKDFAKIKMRIHNGLHPVRRFFIRTVQEYNKMPTLGGEAELARGQKRFYDSMLKTLVGRQVTNWSPQDALNAWNARKCLLEIT	34	9.1
119	hemolysin A [Zea mays]	NP_001152354.1	SQVGGGGIVR	2	99	4.1	1	RKKKRRLDELCVERYPQFARNVVQSWIIQGKATLVSSSSSLNKSGMQVAGTSAIEITAQPPKYVCRHLAAALERFGCDLNGKVVLDSGLSTGGFTDCMLQHGATRVYGVDVGYGQVAEKIRTDKRVRVMERTNLRLLTRLPEMVDFVTLDLCFISVLLVMSAVCSVMKQDASGIILIKPQFEAARSQVGGGGIVRKPEVHREVLEKVIDGVEEFGFACKGWMEFPIKGTDGNTEFLAYFHRMT	26	9
117	hypothetical protein SELMODRAFT_428082 [Selaginella moellendorffii]	XP_002989542.1	GGRELFRPFPKSSTSPKKQLNFWR	2	99	10.8	1	MESSIDDKAGPVAIGAKGTIVSLMEKELQLHQESSKTIKLAAPQLQVRNEAVSVYCGNFASNARGNRSSPVMKSGSCTERSPGVIKTSCKDALGRSSSLRNSRSKGAKLFQFPSPKSGDAPRKKVVSYHNAASSGMLSFVSSSNNDALSRKSQLSAGSVDDHLLPILSPGRQKLPKLSSPSKFSVASPVQIADTRCYRGGRELFRPFPKSSTSPKKQLNFWRL	18	5.9
	aerobactin siderophore biosynthesis protein iucC [Grimontia hollisae]	WP_005505265.1

## Sheet: Selaginella bryopteris Frond
Spot no	NCBI Blast Identity	Accession No	Sequence matched	Accession	contribution	conf	%cov	Peptides(95%)	Sequence	MW	PI
	Stress and Defence
17	DAO-domain-containing protein [Coccomyxa subellipsoidea C-169]	XP_005648112.1	ASWWDTASPYHYVR		2	99	6	2	MAHCLHCVAIPSSTFRKLGISDIPTKKIPLGRWSKNTARCTLQTEKQGSTPSTGKGAVPGVRDTVWDQKQLAVPSNPKLQQNTHADVIVVGGGIAGISVAYNLAKAGKQVVVLEARAIGSGQTGKTTAHLMPWFDDYYFEAESTLGSDKLNLIADAQYGAIDWIENVVKEEGIECNFRRLPGYLVPVEDDQQNAEKIRKEYEACKRAGLNDVRLEDLKHDPKNGNFGMALVFPNAGEFQPILYVKGLAEAAKKHGAQIFEQTSVVQHEGTKVVTDAGHTVTAKALVLATNSPINKNLAIHARQYARRSYVVGLKVPKGAIDRASWWDTASPYHYVRLEDKDDYEVLVVGGEDHKVGIEPNQYLDRHGSLEAWARSHWPAAQELLYKWSGQVYMPSDFLH…	57.17	6
			NLAIHARQYAR		0.09	99
			AIGSGQTGK		0	0.1
43	late embryogenesis abundant protein [Tamarix hispida]	AHF21584.1	DFGSALWGIIR	tr|D8SKX4|D8SKX4_SELML	2	99	16.5	5	MADSSDPSSIEVAERGAKSKDHQEEQESEGFMAKVKDFIHDIGEKIEETIGFGKPTASLSGFHLPSINLEKADVVVDVLIKNPNPVPIPLVDIEYLIESDGRKLVSGTIPDAGTIHAHGSETVKIPLTLIYKDIEDTYDDIKPGAVIPYRAKVALLIDVPVFGRITIPLEKTGEIPIPYKPDVDVDSVEWDRLSLEETAATMKIKVENKNKFDLGVRELEFELTLADTPISRAKLGQSADIAGDGVGFLEVPISFRPKDFGSALWGIIRGRGAGYSLVGKLEVETPFGPMHLPISKEGGKTTLKKKEGCKDEDEDEDEGDDGEKKSHHSWGIFSSSREAEVEADREAKVEADRSLEN	39	4.7
			DIEDTYDDIKPGAVIPYR		2	99
			IPLTLIYKDIEDTYDDIKPGAVIPYR		2	99
			NPNPVPIPLVDIEYLIESDGR		2	99
			NPNPVPIPLVDIEYLIESDGRK		2	99
			DFGSALWGIIR		0	0.1
72	Desiccation-related protein PCC13-62 [Glycine soja]	KHN24847.1	LLAGLLGVESGQDAVIR		1.4	95	2	1	MGLIFGTSSVVVLILLFSGFFVSYAHDEEACGEVSSAAFAPKGDVTPDDKKLLAFPLNLEYLETEFFAYGALGYGLDKLDPGLAENGPAPKGAQKAKLDILVRDIIAQFALQEVGHLKAIKGVVKEEGFPRPLLDLSVENWNTIMEKALGIKLDPPFSPYENSLNYMLASYAIPYVGLTGYVGANPLTQSSDGKRLLAGLLGVESGQDAVIRTYLYERKDTVVEPYKLTVHEITSKLSLLRSNLDDATGIDDEGLVVPKCLGAEQKIEGNILVGDKFSLSFARTPQQVLEIVYGTGDARKPGGFYPDGASGAIATKLRKAANVYF	35	4.9
87	ferritin, chloroplast precursor [Physcomitrella patens subsp. patens]	XP_001761934.1	ISVYVSQLRRIGK		1.74	95	23.1	6	MDSGSLTGVVFEPFAEVKHQLTQVPETSSVSFARQRFAPRCEAAINDQINVEYNVSYVYHAMFGYFDRDNVGLPGMARYFKEASEEERGHAEKFMKYQNLRGGKVVLHSILGPSITEFDHAEKGDALYAMELALALEKLTNDKLLALHKVAVDHDDVQMQDFIESEFLGEQVESIKKISVYVSQLRRIGKGHAVYHFDRSLHDGEN	23.3	5.4
			GHAVYHFDR
			YFKEASEEERGHAEK
93	tau class glutathione S-transferase [Pinus tabuliformis]	AAT69969.1	KLYDAGNRLIR						MSKDSVKLLNFWPSMFGLRVHYALDLKGVSYDYQEESLLNKSKELLEANPIYTKIPVLIHNGKPICESLVIVDYIDIVWPGSHKLLPEDPYEKAVARFWADFGDKKLYDAGNRLIRAMGEEHKKAGEDFKWALMKIDEALGTIAPGKPFFGGDAMNFADVGLAPFICWFKGYQKVGGFVLPGPEEWPNLHKWVDAVNSVDAIKKSTPSPDKVAEFAEVIRKRVLGAA	25	6.2
97	tau class glutathione S-transferase [Pinus tabuliformis]	AAT69969.1	KLYDAGNRLIR	tr|D8RX59|D8RX59_SELML	1.6	97.5	4.8	1	MSKDSVKLLNFWPSMFGLRVHYALDLKGVSYDYQEESLLNKSKELLEANPIYTKIPVLIHNGKPICESLVIVDYIDIVWPGSHKLLPEDPYEKAVARFWADFGDKKLYDAGNRLIRAMGEEHKKAGEDFKWALMKIDEALGTIAPGKPFFGGDAMNFADVGLAPFICWFKGYQKVGGFVLPGPEEWPNLHKWVDAVNSVDAIKKSTPSPDKVAEFAEVIRKRVLGAA	25	6.2
98	dehydration responsive element binding protein [Trifolium repens]	ADD09598.1	RQQHQPREIEEMEHMGR	tr|D8RYT7|D8RYT7_SELML	1.23	96.3	5.2	1	MVDRPRSDNAISALIDLAAASSSSIRDGDQQIPLAQSPAWLLGDRHHHQSTPNYPQILSLGGQIPLINVASFQQGSIDLTSSIVNPGHNRENQQQIILNSSTGSIEIPALDKNLVESTSNRSSPVVGTKLFRGVRQRHWGKWVAEIRLPRNRTRLWLGTFETAEEAAFAYDQAAYKLRGEYARLNFPHLIHHLRSRFSSSSSSSSSSSPSMPSMSIPISRDFSRSPSMLDAKIEALSNRVCFKQRRQQHQPREIEEMEHMGRAKSEPGPGGVSSAQNGSSSGKGVMDGDHWAEIDESLHKSTPIADLTWDVLGGDSSGSSRVPIQL	74	5.1
	Protein Metabolism
18	Chaperonin CPN60-2, mitochondrial [Glycine soja]	KHN00995.1	AAVEEGIVPGGGVALLYASR	tr|D8S490|D8S490_SELML	1.72	98.1	3.6	1	ALQEVSKAQWVRRYSAKEIKFGVEARALMLQGVEQLADAVKVTMGPKGRNVVIDQGFGSPKVTKDGVTVAKSIDFKDKLKNVGASLVKQVANATNDVAGDGTTCATVLARAIFAEGCKSVAAGMNAMDLRRGISSAVESVVENLKSKAKMISTSEEIAQVGTISANGDREIGDLIARAMEKVGKDGVITVSDGKTLHNELEVVEGMKLDRGYISPYFINNAKTQKCELENPVILIHDKKISTVSAIMPVLELVVKEQRPLLIVAEDVDGEALATLIVNKLRGGFKCCAIKAPGFGDNRKSCLQDLAVLTGGQLVSEDVGIKLEKVDRSMLGSAKKVTISKDDSIVLDGLGDKKEIEERCEQIREAVKSSTSDYDKEKLQERLAKLSGGVAVLKIGGGSE…	61	5.9
6	chloroplast Hsp70-1 [Physcomitrella patens]	ADB23405.1	AVITVPAYFNDSQR	tr|D8T059|D8T059_SELML	2	99	16.6	7	MDRKRRESNASRGVGGPLRVVSEKVVGIDLGTTNSAVAAMEGGKPTIITNAEGQRTTPSVVAYTKNGDRLVGQIAKRQAVVNPENTFFSVKRFIGRKMSEVDEESKQVAYTVIRDENGNVKLNCPAIGKQFAAEEISAQVLRKLVDDASKFLNDKVNKAVITVPAYFNDSQRTATKDAGRIAGLDVLRIINEPTAASLAYGFERKSNETILVFDLGGGTFDVSVLEVGDGVFEVLSTSGDTHLGGDDFDKRVVDYLAANFKKEEGIDLLKDKQALQRLTETAEKTKIELSSLTQTSISLPFITATADGPKHIDTTMTRAKFEELCSDLLDRCRTPVENALRDAKLTFKDINEVILVGGSTRIPAVQEIVKRMTGRAPNLTVNPDEVVALGAAVQAGVLA…	70	5.1
			DINEVILVGGSTR		2	99
			KQDITITGASTLPQDEVER		2	99
			LEGIPPAPR		2	99
			LTFKDINEVILVGGSTR		2	99
			QFAAEEISAQVLR		2	99
			SLGSFRLEGIPPAPR		1.24	94.2
			IAGLDVLR		0.02	4.7
			GVPQIEVR		0.02	0.1
			IINEPTAASLAYGFER		0	37.2
			QFAAEEISAQVLR		0	99
39	serine/threonine protein kinase (Prp4), putative [Aspergillus fumigatus A1163]	EDP52695.1	RLRVKNLGVLDLR	tr|D8TAK7|D8TAK7_SELML	1.96	99	1.9	1	MAHARLLARKKAEAERVKARLRDVDFARLQDPGWSQTLPFPGLSTSAVGKRPPREFEFVGRSAYLDIMRLVLEEDPQSPTRGLLITGARGKGKSCILRAVAVELIGRSQRVISFWYLDACQDLLRQVQDSLLFAYSDSEEALAETGRISSVESLSDFLEGRKAAGDFIFFVSDGEENYGDQHEDGTSRRRAEAKKWLEALERGCNFVIKTLSPEAHDVRVGASQMEEYELKDNFGEEEYSSFIRGTTTVLGGMLKNHPDREEDVLLFAGKHPMSLFYLSSACDEYVRDITGTSSSRKRLRVKNLGVLDLRTGAMDTRVYEDPGKMDEPEGFLDDEQAWQAVLLKFKQGGPFKSIRKYINDYKGPEESLRDPASVSKSFVSGDGSFCTDFIHAVHLEAAL…	78	7.8
40	transcription initiation factor TFIID, subunit TAF1 [Physcomitrella patens]	XP_001779301.1	EMQEAQERQLQEER	tr|D8RSQ1|D8RSQ1_SELML	1.35	95.5	2.6	1	MQQQQQPYIHSSERYGGYGGAARAARGGGGSLGGDGDEDGEEEEEEEEEEEEEESSGRMLGFMFGNVDDTGDLDVEYLDQEAKEHLFALADQLGPSLVDLELSSKARQFTASAALKEQDDYDRKAEDAVDYEDIDEACEDDGQMLPEDKQYYAQAALAVPSKQVEEDDYDEELPDDTVPAAPDLPKPTEEPLVSIASDETPLPTPELLSSSSILPSPSSASPLSTALLPVTSPEDLPLSRTQIEVEGSPDEMLDESEDDIDSEEELYEDLSADDESEQFELPIIFQEHGKQILQFSEIFGAKQPFWMLGNKKLRTKRSHFKGRPGRFDSMIDDDEAQVLKVLPENHDITQLYYQEIDAREGQELADELNEVGPKFLSCQPLDKKLPALADIEKDFSVNF…	21	5.7
			CREDFLADMHQIVDNAHTYNEK		0	0.6
			LEAWRHQPGNELSR		0	< 1
	Nucleotide Metabolism
86	Pentatricopeptide repeat (PPR) superfamily protein [Theobroma cacao]	XP_007044258.1	ALVIYWR		1.24	94.3	1.1	0	MDVDRALESLEESLDKIGSYSRLLRWCGEAQALAEGRKIHDHVSKSDCRADRRLANMVIGMYGKCGSLEEARRVFDTIAMAHRNLFSWSEMVSACVLNGDYSGAVGFFEKMVEEGVVPDKCLATVMITAHIRNGNPFKALVIYWRMHAEGFRPNRASLLGLLAACATLEDLEQGRKFHATFLASGFMMDVFVETTLVNMYGKCGSLAEARGVLEGMEVKSVVSWNAMITAYAQHRHGREALELLKKMDLEGIPPSKVTFVSILDACASSGDLTRGRSAHSRAIATGFGGDVNVNNTLVSMYGKCASLDEARKVFDEMPSRDLLDGNIVANFLINLYAKCGSLENSKCVFDGLKKKDVVSWNAMLTAYIQLDSPKEALKLFQAMDMEGTKPDQVSYVLAL…	66	5.8
	Carbohydrate and Energy Metabolism
99	ATP binding protein, putative [Ricinus communis]	XP_002533375.1	VGRAVTGSAEMAR		1.28	99	9	3	MFSRRCELQQLLSVLPERLERSVQNHPQLEEIVEIVLDLGRRPIARFPSGDWSMSQEPVTIADLEDAICMVGDFVDDNRAGIDRTLHRISAIRNRGGRIVGLTCRVGRAVTGSAEMARDLVSSGASLLLMGPPGVGKTTAIREVARMLADDYDRRVVIVDTSNEIAGDGDIPHPGIGRARRMQVTNVGLQHKIMIEAVENHMPETIVIDEIGTELEAAAAVTIAQRGVQLVATAHGTSVENLIKNPSLEILVGGIQSVTLGDDEARRRGVQKSVLERKGPPAFSTAIEMASRTEWRIHHSLTATIDALLAGRSPSIEIRNMKDKEGTAPEELPVLNQIENEEKDVFKKLQDNGSESKLFSLYPYQISEEFLKQAIEVLELEETIGVASDIGAADAVLTL…	61	5.4
			GQAVELLPR
			SPDASLPR
	Epigenetic Control
90	JmjC domain-containing histone demethylation protein 1 [Stereum hirsutum FP-91666 SS1]	XP_007301450.1	TYSVAAAAGYLYASER	tr|D8SS92|D8SS92_SELML	2	99	2.2	1	MQEFRDAKAVVEAVLKMGDCGLSRREKLSWDSARVKVLDLFDNETAGTIIDALLQLTESTRLDYFLPADAATKSALLSLVSRKRRRVDPFGEVKAQASALALSLETSYQEMTEEKLGSIDTRIDLLAPDILTEDATSFSYMGRKTTVDILKFFQAVKKGPSVYSTNPNLAIRFITGTPGAGKTYSVAAAAGYLYASERRKATGAAAVAYINARVFMEDPSYNLWRALILAYARDEAALNALKCVDYERPDSLLQFLKERKKLQKVYLLFDDGNSLHDKAIFSGQIRFAARSFVESLAQVCVVVFCASIESKLRKELIKDAAPPQLIVCGGYTRKELVACIGMYLETTDQRLIDGEIAYTLQRTGSVPQLIYHHYFGEDGELDSAISRLKDEIADFILNR…	81	5.9
91	trithorax-like protein, histone-lysine N-methyltransferase [Physcomitrella patens]	XP_001780587.1	AGDMMAEYAGEIVR	tr|D8T9E2|D8T9E2_SELML	2	99	1.3	1	MGGHSATFVEVPLLGHDKEEGVILQPCTRQSTLKRCAVKSKASQVQGMGKEKRKFESDEKENSVAARKKLKASKGKTMELKFVGTGKQEGEVASSRRKRKNSQKATSSQDDEDSDYGGGPQKMMELQSLQDKKNASEELSTTVAPKRATRKQKRVQLKQLVSSTDFLREGVVKEADGCETRSGSEDRQDAQAKSQATTSEVSTPGHKAKHKSVKFLLSSTIETDHVWGASKTPELQQNEEEWRVINLDAVNPMELIGRSCKVFWPLDSRWYTGAIHEYNPASKKHRIDYVDNQMEWLCLRNEKVHFQMGIKEEKVLCAAGCDEYKMRLGVDELALLANEMESFEEQISHGTVVWAKVKGWPMWPALVLDEEHAEKCGLERPLKKSTFAVQFFGSCDFAR…	118	8.8
	Storage Protein
35	cupin family protein [Arabidopsis lyrata subsp. lyrata]	XP_002881004.1	FKVFLLAGGK	tr|D8SZZ4|D8SZZ4_SELML	2	99	11.7	4	MKAFVCLLLLALFVGQSVAGREDDRRDDKDRRRKFEDLKLGDPREIFRSEGGRIHEWDPRSNPAMCDAEIGARKLILETNGLAVPFYKDSPVLSIIVRGSAKVGVINPLADKIIDRSTVFHVRAGDAIALPRGTASWIFNDGQERTEVLEVAETRNSAQCGRFKVFLLAGGKKENYASVLHGFSKQILSHAFDVEEQIVDSMLEGNGVAIIKVDEKRKMSLPGNTHSNNIFIDYVYRWSHLQPDVRVRDAGELRLLNSFKLPILKKLNMGAAYLKMEAGALTAPGWIQNAHKVMYVERGDGRVQVARDSGEQALDEPVQEGSLVIVPANHPSAKLAGKQGLNYYSIFTNDQPIESYMAGRNSVYRGIPRQVLSSAFQIDEKTQQQLEDARSEDAYIFPP…	46	8.2
			MEAGALTAPGWIQNAHK		2	99
			VGVINPLADKIIDR		2	99
			VRDAGELR		0.11	22.5
			MEAGALTAPGWIQNAHK		0	99
41	cupin family protein [Arabidopsis lyrata subsp. lyrata]	XP_002881004.1	VGVINPLADKIIDR	tr|D8SZZ4|D8SZZ4_SELML	2	99	3.3	1	MKAFVCLLLLALFVGQSVAGREDDRRDDKDRRRKFEDLKLGDPREIFRSEGGRIHEWDPRSNPAMCDAEIGARKLILETNGLAVPFYKDSPVLSIIVRGSAKVGVINPLADKIIDRSTVFHVRAGDAIALPRGTASWIFNDGQERTEVLEVAETRNSAQCGRFKVFLLAGGKKENYASVLHGFSKQILSHAFDVEEQIVDSMLEGNGVAIIKVDEKRKMSLPGNTHSNNIFIDYVYRWSHLQPDVRVRDAGELRLLNSFKLPILKKLNMGAAYLKMEAGALTAPGWIQNAHKVMYVERGDGRVQVARDSGEQALDEPVQEGSLVIVPANHPSAKLAGKQGLNYYSIFTNDQPIESYMAGRNSVYRGIPRQVLSSAFQIDEKTQQQLEDARSEDAYIFPP…	46	8.2
50	cupin family protein [Arabidopsis lyrata subsp. lyrata]	XP_002881004.1	VGVINPLADKIIDR	tr|D8SZZ4|D8SZZ4_SELML	2	99	3.3	1	MKAFVCLLLLALFVGQSVAGREDDRRDDKDRRRKFEDLKLGDPREIFRSEGGRIHEWDPRSNPAMCDAEIGARKLILETNGLAVPFYKDSPVLSIIVRGSAKVGVINPLADKIIDRSTVFHVRAGDAIALPRGTASWIFNDGQERTEVLEVAETRNSAQCGRFKVFLLAGGKKENYASVLHGFSKQILSHAFDVEEQIVDSMLEGNGVAIIKVDEKRKMSLPGNTHSNNIFIDYVYRWSHLQPDVRVRDAGELRLLNSFKLPILKKLNMGAAYLKMEAGALTAPGWIQNAHKVMYVERGDGRVQVARDSGEQALDEPVQEGSLVIVPANHPSAKLAGKQGLNYYSIFTNDQPIESYMAGRNSVYRGIPRQVLSSAFQIDEKTQQQLEDARSEDAYIFPP…	46	8.2
	Photosynthesis
23	ribulose-1,5-bisphosphate carboxylase/oxygenase [Selaginella digitata]	CAC82458.1	TFEGPPHGIQVER	tr|Q8HTA5|Q8HTA5_9TRAC	1.74	98.2	9.1	1	YETKSTDILAAFRMTPQPGVPAEEAGAAVAAESSTGTWTTVWTDGLTNLDRYKGRCYDIEPVPGEKDQYIAYVAYPLDLFEEGSVTNMFTSIVGNVFGFKALRALRLEDLRIPPAYSKTFEGPPHGIQVERDKSNKYGRPLLGCTIKPKLGLSAKNYGRACYECLRGGLDFTKDDENVNSQPFMRWRDRFVFVAEALYKAQAETGEIKGHYLNATAGTCEEMMKRAAFARELGVPIIMHDYLTGGFTANTSLAHYCRDNGLLLHIHRATHAVIDRQKNHGIHFRVLAKALRMSGGDHIHGGTVVGKLEGERQVTLGFVDLLRDDYIDKDRSRGIYFTQDWVSMPGVIPVASGGIHVWHMPALTEIPGDDSVSQFGGGTLGHPWGXAPGAVANRVALEAC…	6.1	47
			DNGLLLHIHR			1.7
			STDILAAFR			0.4
			ACYECLR			0.3
38	ribulose-1,5-bisphosphate carboxylase/oxygenase [Selaginella digitata]	CAC82458.1	TFEGPPHGIQVER	tr|Q8HTA5|Q8HTA5_9TRAC	2	99	7.5	1	YETKSTDILAAFRMTPQPGVPAEEAGAAVAAESSTGTWTTVWTDGLTNLDRYKGRCYDIEPVPGEKDQYIAYVAYPLDLFEEGSVTNMFTSIVGNVFGFKALRALRLEDLRIPPAYSKTFEGPPHGIQVERDKSNKYGRPLLGCTIKPKLGLSAKNYGRACYECLRGGLDFTKDDENVNSQPFMRWRDRFVFVAEALYKAQAETGEIKGHYLNATAGTCEEMMKRAAFARELGVPIIMHDYLTGGFTANTSLAHYCRDNGLLLHIHRATHAVIDRQKNHGIHFRVLAKALRMSGGDHIHGGTVVGKLEGERQVTLGFVDLLRDDYIDKDRSRGIYFTQDWVSMPGVIPVASGGIHVWHMPALTEIPGDDSVSQFGGGTLGHPWGXAPGAVANRVALEAC…	47	6.2
			DNGLLLHIHR		0	< 1
			STDILAAFR		0	< 1
107	oxygen-evolving enhancer protein 2 [Arabidopsis lyrata subsp. lyrata]	XP_002881132.1	DINGKKYYDLDVLTR		2	99	25.6	5	MADEEEQGVSRRLALALAAGALVATGKVSTASAAYGEAANVFGSPKQQSGFTTLTGDGFKLDVPSKWNPSKELEFPGTLLRYEDNFDQKSNLAVMVIPTDKKSITDYGSPEEFLSAYSYLLGKQAYAGKTVSEGGFDPNAVATAAVLQSKTKDINGKKYYDLDVLTRTADGDEGGTHQLIVASINNGKLYLLKAQAGDKRWFKGAQKFVKGVAESFSLA	23	5.9
			ELEFPGTLLR		2	99
			KYYDLDVLTR		2	99
			TKDINGKKYYDLDVLTR		2	99
			YEDNFDQK		2	99
			TVSEGGFDPNAVATAAVLQSK		0	3.8
73	PREDICTED: centrosomal protein of 44 kDa isoform X1 [Latimeria chalumnae]	XP_005993038.1	SPDASLPR	tr|D8TER3|D8TER3_SELML	1.43	96.3	5	1	MATGDVEGNLERLKAQLRSVSYPHTIDNQGLRMGLPSAVLPLLHHALLGYSRHVFRYLSTNGYELYAKSDLRFIECILKFLRTEFGYRCSLTLAQIFSKGFSERKMIFVHDVVQSESVMSSRHKRISRNEEVNEERKSPSLRIKTTSSPRCKNKLPSISTMCKLAIELSPTPRLNFEQPGIQVDHDEMEDRSSPCYIPDNEKQAQTDFQVKSPTQIGGIDSSLPRELDRGIRKSPDASLPRKMDTHKSLSSEMTSRKCSISPSTSEDDEAAPVVSMNVAAITSCYDEIKLKIGEIAEKLGSRFSTLEESLSKTTQTLEARFCTLESRIRLLEKSFFPKASPISYLPENLSCGLANLTTQQLIDSIKARCQKTKELLSGIY	42	8.7
			ATGDVEGNLER		0	< 1
			SPDASLPR		0	53.1
24	hypothetical protein SELMODRAFT_418602 [Selaginella moellendorffii]	XP_002978741.1	SYALIIFLPR	tr|D8S683|D8S683_SELML	1.47	96.6	2.8	1	MAHTNALIFQASFIAFISSVAVALTPSPVSHCLPLQEKDASQMYNGEIKFVRELNVRQVGKNIYSDVYPFGHKDADAISKFSKCTALQTCWNSLQATVNGKLVYKRAEDLKVGESLWELSQITEISKHQLTVTDSIRIPGREFPPSTRSSARKSTQRIGEFGTKNGGSFGITGLVLASKIGFFPCPRVMRWNNGRRIPSDESDHNAAAAATTGNKEPSINNACERAIDERSKALEIEVPRSPAPPFIQKKSFTKLPLVFARERYVPSLTLHMEEWEWSELSSQLSRVARLDTSKNTGTKSYALIIFLPRRLSGLQTTQQPSVTTYGTRRNSSIITERRHNPRNIANQPIQDKRFSN	39	9.7

## Sheet: Sheet3
1) farah\20 JAN 2012\MSMS
MS/MS Job Run: (140) 2/2/2012 3:40:31 AM, Chromatogram(s): 1, Parent Job Run: (118) 2/2/2012 3:33:22 AM
Sample Type:	Identification
Cys. Alkylation:	Iodoacetamide
Digestion:	Trypsin
Instrument:	4800
Special Factors:	Gel-based ID
Species:
ID Focus:	Biological modifications
		Amino acid substitutions
Database:	uniprot-Selaginella.fasta
Search Effort:	Thorough
FDR Analysis:	No
User Modified Parameter Files:	No
Detected Protein Threshold [Unused ProtScore (Conf)] >:	1.30 (95.0%)
Competitor Error Margin (ProtScore):			2
Software Version:					ProteinPilot™ Software 4.0
Revision Number:					148085
Paragon™ Algorithm:					4.0.0.0, 148083
